# Supplementary material for: Synergistic effects of polymyxin and vancomycin combinations on carbapenem- and polymyxin-resistant Klebsiella pneumoniae and their molecular characteristics
Source: Microbiol Spectr. 2023 Oct 31;11(6):e01199-23. doi: 10.1128/spectrum.01199-23 (PMC10715205; doi:10.1128/spectrum.01199-23)
Supplement: Tables S1 to S5 — This excel file contained Tables S1 to S5. [file spectrum.01199-23-s0001.xlsx]

## Sheet: Table S1
Table S1. Average Nucleotide Identity (ANI) results.
	NT03	NT05	NT07	NT08	NT09	NT10	NT23
NT03		1	1	1	1	1	1
NT05	1		1	1	1	1	1
NT07	1	1		1	1	1	1
NT08	1	1	1		1	1	1
NT09	1	1	1	1		1	1
NT10	1	1	1	1	1		0.9999
NT23	1	1	1	1	1	0.9999
Note:
ANI values with >95% are interpreted as "intra-species"
ANI value between 83% to 95% is interpreted as "genetic discontinum"
ANI values with <83% are interpreted as "inter-species"

## Sheet: Table S2
Table S2. The detected proteins from LC-MS/MS.
T: Majority protein IDs	Entry	Entry Name	Protein names	Gene Names	Organism	Gene Ontology (biological process)	Gene Ontology (cellular component)	Gene Ontology (GO)	Gene Ontology (molecular function)	Gene Ontology IDs	Pathway	T: Peptide sequences	N: Q-value	Intensity COL_RE2_01_29769	Intensity COL_RE2_01_29770	Intensity COL_RE2_01_29771	Intensity COL+VAN_RE3_01_29772	Intensity COL+VAN_RE3_01_29773	Intensity COL+VAN_RE3_01_29774	Intensity CONT_RE7_01_29787	Intensity CONT_RE7_01_29788	Intensity CONT_RE7_01_29789	Intensity POL_RE4_01_29776	Intensity POL_RE4_01_29777	Intensity POL_RE4_01_29778	Intensity POL+VAN_RE5_01_29779	Intensity POL+VAN_RE5_01_29780	Intensity POL+VAN_RE5_01_29781	Intensity VAN_RE6_01_29783	Intensity VAN_RE6_01_29784	Intensity VAN_RE6_01_29785
A1XPK1	A1XPK1	YIAX1_KLEPN	Uncharacterized protein YiaX1	yiaX1	Klebsiella pneumoniae							SAIEGQDTTLPLTHTR	0.96599	0	0	0	0	0	0	0	0	0	0	10.09	0	0	0	0	0	0	0
B6D1N4	B6D1N4	HPXO_KLEPN	FAD-dependent urate hydroxylase (EC 1.14.13.113)	hpxO	Klebsiella pneumoniae	purine nucleobase metabolic process [GO:0006144]; urate catabolic process [GO:0019628]		FAD binding [GO:0071949]; FAD-dependent urate hydroxylase activity [GO:0102099]; oxidoreductase activity, acting on paired donors, with incorporation or reduction of molecular oxygen, NAD(P)H as one donor, and incorporation of one atom of oxygen [GO:0016709]; purine nucleobase metabolic process [GO:0006144]; urate catabolic process [GO:0019628]	FAD binding [GO:0071949]; FAD-dependent urate hydroxylase activity [GO:0102099]; oxidoreductase activity, acting on paired donors, with incorporation or reduction of molecular oxygen, NAD(P)H as one donor, and incorporation of one atom of oxygen [GO:0016709]	GO:0006144; GO:0016709; GO:0019628; GO:0071949; GO:0102099	PATHWAY: Purine metabolism; urate degradation. {ECO:0000269|PubMed:18849434}.	DFRSGENMTQFSLAPLIER	1.0092	0	0	0	0	15.7515	10.8754	12.7861	19.1012	20.0032	14.9593	14.5681	15.2507	12.9292	0	12.2487	0	0	0
C7C422	C7C422	BLAN1_KLEPN	Metallo-beta-lactamase type 2 (EC 3.5.2.6) (B2 metallo-beta-lactamase) (Beta-lactamase type II) (Metallo-beta-lactamase NDM-1) (Metallo-beta-lactamase type II) (New Delhi metallo-beta-lactamase-1) (NDM-1)	blaNDM-1	Klebsiella pneumoniae	antibiotic catabolic process [GO:0017001]; response to antibiotic [GO:0046677]	periplasmic space [GO:0042597]	periplasmic space [GO:0042597]; beta-lactamase activity [GO:0008800]; zinc ion binding [GO:0008270]; antibiotic catabolic process [GO:0017001]; response to antibiotic [GO:0046677]	beta-lactamase activity [GO:0008800]; zinc ion binding [GO:0008270]	GO:0008270; GO:0008800; GO:0017001; GO:0042597; GO:0046677		QLAPNVWQHTSYLDMPGFGAVASNGLIVR	0.981	14.2126	0	14.0184	14.416	13.853	0	0	0	0	0	12.6175	0	0	0	0	0	0	0
O07026	O07026	FLAV_KLEPN	Flavodoxin	fldA	Klebsiella pneumoniae			electron transfer activity [GO:0009055]; FMN binding [GO:0010181]	electron transfer activity [GO:0009055]; FMN binding [GO:0010181]	GO:0009055; GO:0010181		AIIGIFFGSDTGNTENIAK	0.98567	0	0	0	13.3271	12.7091	0	0	0	0	0	0	0	11.6385	13.1129	12.0833	13.1433	0	13.9526
O32712	O32712	MDCC_KLEPN	Malonate decarboxylase acyl carrier protein (Malonate decarboxylase subunit delta)	mdcC	Klebsiella pneumoniae		cytoplasm [GO:0005737]	cytoplasm [GO:0005737]; acyl carrier activity [GO:0000036]	acyl carrier activity [GO:0000036]	GO:0000036; GO:0005737		IRIEQVFEEAAHA	0.98678	0	0	0	0	0	0	0	0	0	0	0	0	0	0	0	0	0	15.2305
O52535	O52535	CAH_KLEPN	Carbonic anhydrase (EC 4.2.1.1) (Carbonate dehydratase)	cah	Klebsiella pneumoniae		periplasmic space [GO:0042597]	periplasmic space [GO:0042597]; carbonate dehydratase activity [GO:0004089]; zinc ion binding [GO:0008270]	carbonate dehydratase activity [GO:0004089]; zinc ion binding [GO:0008270]	GO:0004089; GO:0008270; GO:0042597		HYAMEMHLVHKNAK	1.0226	0	0	0	0	0	13.8652	0	0	0	0	0	0	0	0	0	0	0	0
O52536	O52536	DUSB_KLEPN	tRNA-dihydrouridine synthase B (EC 1.3.1.-)	dusB	Klebsiella pneumoniae			flavin adenine dinucleotide binding [GO:0050660]; FMN binding [GO:0010181]; tRNA binding [GO:0000049]; tRNA dihydrouridine synthase activity [GO:0017150]	flavin adenine dinucleotide binding [GO:0050660]; FMN binding [GO:0010181]; tRNA binding [GO:0000049]; tRNA dihydrouridine synthase activity [GO:0017150]	GO:0000049; GO:0010181; GO:0017150; GO:0050660		SILTAVVK	1.0329	0	0	0	0	0	0	16.2804	16.0965	16.0646	18.1576	18.1208	0	15.7089	16.7631	17.1355	0	0	0
O52717	O52717	RBTT_KLEPN	Ribitol transporter	rbtT	Klebsiella pneumoniae	carbohydrate transport [GO:0008643]	integral component of membrane [GO:0016021]; plasma membrane [GO:0005886]	integral component of membrane [GO:0016021]; plasma membrane [GO:0005886]; transmembrane transporter activity [GO:0022857]; carbohydrate transport [GO:0008643]	transmembrane transporter activity [GO:0022857]	GO:0005886; GO:0008643; GO:0016021; GO:0022857		ANYALILLFYGIR	1.0455	0	0	0	13.2086	0	0	0	0	0	0	0	0	0	0	0	0	0	0
O52720	O52720	DALD_KLEPN	D-arabinitol 4-dehydrogenase (EC 1.1.1.11)	dalD	Klebsiella pneumoniae	arabitol metabolic process [GO:0051161]		D-arabinitol 4-dehydrogenase activity [GO:0047813]; arabitol metabolic process [GO:0051161]	D-arabinitol 4-dehydrogenase activity [GO:0047813]	GO:0047813; GO:0051161	PATHWAY: Carbohydrate metabolism; D-arabinitol metabolism.	AHQAWYLHR	0.97339	0	0	14.1259	13.2764	12.9078	14.7244	0	11.4032	0	0	0	0	0	14.8912	13.3125	15.1379	12.1103	15.4314
O85746	O85746	TYRB_KLEPN	Tyrosine aminotransferase (TyrAT) (EC 2.6.1.5) (Aromatic-amino-acid transaminase) (EC 2.6.1.57) (Aspartate aminotransferase) (EC 2.6.1.1)	tyrB	Klebsiella pneumoniae	L-methionine salvage from methylthioadenosine [GO:0019509]		L-aspartate:2-oxoglutarate aminotransferase activity [GO:0004069]; L-phenylalanine:2-oxoglutarate aminotransferase activity [GO:0080130]; L-tyrosine:2-oxoglutarate aminotransferase activity [GO:0004838]; pyridoxal phosphate binding [GO:0030170]; L-methionine salvage from methylthioadenosine [GO:0019509]	L-aspartate:2-oxoglutarate aminotransferase activity [GO:0004069]; L-phenylalanine:2-oxoglutarate aminotransferase activity [GO:0080130]; L-tyrosine:2-oxoglutarate aminotransferase activity [GO:0004838]; pyridoxal phosphate binding [GO:0030170]	GO:0004069; GO:0004838; GO:0019509; GO:0030170; GO:0080130	PATHWAY: Amino-acid biosynthesis; L-methionine biosynthesis via salvage pathway; L-methionine from S-methyl-5-thio-alpha-D-ribose 1-phosphate: step 6/6.	IASIQTVGGSGALK	0.99548	0	0	0	0	0	0	12.337	12.3494	14.1679	0	0	0	0	0	0	0	0	0
P00458	P00458	NIFH_KLEPN	Nitrogenase iron protein (EC 1.18.6.1) (Nitrogenase Fe protein) (Nitrogenase component II) (Nitrogenase reductase)	nifH	Klebsiella pneumoniae	nitrogen fixation [GO:0009399]		4 iron, 4 sulfur cluster binding [GO:0051539]; ATP binding [GO:0005524]; carbonyl sulfide nitrogenase activity [GO:0018697]; metal ion binding [GO:0046872]; nitrogenase activity [GO:0016163]; nitrogen fixation [GO:0009399]	4 iron, 4 sulfur cluster binding [GO:0051539]; ATP binding [GO:0005524]; carbonyl sulfide nitrogenase activity [GO:0018697]; metal ion binding [GO:0046872]; nitrogenase activity [GO:0016163]	GO:0005524; GO:0009399; GO:0016163; GO:0018697; GO:0046872; GO:0051539		IVNNTMK	1.0512	0	0	0	14.4008	14.4984	0	0	0	0	0	11.9338	0	0	0	0	15.76	15.0411	15.453
P00466	P00466	NIFD_KLEPN	Nitrogenase molybdenum-iron protein alpha chain (EC 1.18.6.1) (Dinitrogenase) (Nitrogenase component I)	nifD	Klebsiella pneumoniae	nitrogen fixation [GO:0009399]	molybdenum-iron nitrogenase complex [GO:0016612]	molybdenum-iron nitrogenase complex [GO:0016612]; ATP binding [GO:0005524]; carbonyl sulfide nitrogenase activity [GO:0018697]; iron-sulfur cluster binding [GO:0051536]; metal ion binding [GO:0046872]; nitrogenase activity [GO:0016163]; nitrogen fixation [GO:0009399]	ATP binding [GO:0005524]; carbonyl sulfide nitrogenase activity [GO:0018697]; iron-sulfur cluster binding [GO:0051536]; metal ion binding [GO:0046872]; nitrogenase activity [GO:0016163]	GO:0005524; GO:0009399; GO:0016163; GO:0016612; GO:0018697; GO:0046872; GO:0051536		CIISNRKSQPGVMTVR	0.98539	0	0	0	11.9471	0	0	0	0	0	0	0	0	0	0	0	0	0	0
P00552	P00552	KKA2_KLEPN	Aminoglycoside 3'-phosphotransferase (EC 2.7.1.95) (APH(3')-II) (APH(3')II) (Kanamycin kinase, type II) (Neomycin-kanamycin phosphotransferase type II)	neo kan nptII	Klebsiella pneumoniae	phosphorylation [GO:0016310]; response to antibiotic [GO:0046677]		ATP binding [GO:0005524]; kanamycin kinase activity [GO:0008910]; metal ion binding [GO:0046872]; phosphorylation [GO:0016310]; response to antibiotic [GO:0046677]	ATP binding [GO:0005524]; kanamycin kinase activity [GO:0008910]; metal ion binding [GO:0046872]	GO:0005524; GO:0008910; GO:0016310; GO:0046677; GO:0046872		HRIERAR	1.0011	0	14.495	14.3461	0	0	0	0	12.013	0	13.0846	0	0	0	0	13.0764	0	0	0
P02903	P02903	CITD_KLEPN	Citrate lyase acyl carrier protein (Citrate lyase gamma chain)	citD	Klebsiella pneumoniae		cytoplasm [GO:0005737]	cytoplasm [GO:0005737]		GO:0005737		EMKIDALAGTLESSDVMVR	1.0342	0	0	0	0	0	0	0	0	0	0	12.366	0	0	0	0	0	0	0
P03027	P03027	NIFA_KLEPN	Nif-specific regulatory protein	nifA	Klebsiella pneumoniae	nitrogen fixation [GO:0009399]; phosphorelay signal transduction system [GO:0000160]		ATP binding [GO:0005524]; DNA-binding transcription factor activity [GO:0003700]; sequence-specific DNA binding [GO:0043565]; nitrogen fixation [GO:0009399]; phosphorelay signal transduction system [GO:0000160]	ATP binding [GO:0005524]; DNA-binding transcription factor activity [GO:0003700]; sequence-specific DNA binding [GO:0043565]	GO:0000160; GO:0003700; GO:0005524; GO:0009399; GO:0043565		ALASSGPAEDGWLDNSLDER	0.9819	13.9475	14.6484	0	14.4381	12.9036	14.7131	12.3691	0	0	0	12.7624	12.7761	14.0493	15.2067	14.4585	14.5374	14.6812	15.3975
P03029	P03029	NTRC_KLEPN	DNA-binding transcriptional regulator NtrC (Nitrogen regulation protein NR(I)) (Nitrogen regulator I) (NRI)	ntrC	Klebsiella pneumoniae	nitrogen fixation [GO:0009399]; regulation of nitrogen utilization [GO:0006808]; regulation of transcription, DNA-templated [GO:0006355]	cytoplasm [GO:0005737]	cytoplasm [GO:0005737]; ATP binding [GO:0005524]; phosphorelay response regulator activity [GO:0000156]; sequence-specific DNA binding [GO:0043565]; nitrogen fixation [GO:0009399]; regulation of nitrogen utilization [GO:0006808]; regulation of transcription, DNA-templated [GO:0006355]	ATP binding [GO:0005524]; phosphorelay response regulator activity [GO:0000156]; sequence-specific DNA binding [GO:0043565]	GO:0000156; GO:0005524; GO:0005737; GO:0006355; GO:0006808; GO:0009399; GO:0043565		ELVAHALHR	0.97979	0	0	0	0	0	0	0	0	0	14.804	14.5459	0	14.5274	14.475	13.0522	0	13.7816	0
P03833	P03833	NIFJ_KLEPN	Pyruvate-flavodoxin oxidoreductase (EC 1.2.7.-)	nifJ	Klebsiella pneumoniae	electron transport chain [GO:0022900]; nitrogen fixation [GO:0009399]		4 iron, 4 sulfur cluster binding [GO:0051539]; iron ion binding [GO:0005506]; pyruvate-flavodoxin oxidoreductase activity [GO:0043873]; thiamine pyrophosphate binding [GO:0030976]; electron transport chain [GO:0022900]; nitrogen fixation [GO:0009399]	4 iron, 4 sulfur cluster binding [GO:0051539]; iron ion binding [GO:0005506]; pyruvate-flavodoxin oxidoreductase activity [GO:0043873]; thiamine pyrophosphate binding [GO:0030976]	GO:0005506; GO:0009399; GO:0022900; GO:0030976; GO:0043873; GO:0051539		AVEAGYWHLWR	0.98483	13.3582	0	0	13.3167	0	0	13.0217	0	13.193	14.0878	0	12.8036	13.1346	0	0	12.3094	12.6039	0
P04668	P04668	FLAW_KLEPN	Flavodoxin	nifF	Klebsiella pneumoniae	nitrogen fixation [GO:0009399]		electron transfer activity [GO:0009055]; FMN binding [GO:0010181]; nitrogen fixation [GO:0009399]	electron transfer activity [GO:0009055]; FMN binding [GO:0010181]	GO:0009055; GO:0009399; GO:0010181		ANIGIFFGTDTGK	1.0056	0	0	0	0	0	13.7371	0	0	0	0	0	0	0	0	0	0	0	0
P05192	P05192	BLAC_KLEPN	Beta-lactamase (EC 3.5.2.6) (Penicillinase)		Klebsiella pneumoniae	beta-lactam antibiotic catabolic process [GO:0030655]; response to antibiotic [GO:0046677]		beta-lactamase activity [GO:0008800]; beta-lactam antibiotic catabolic process [GO:0030655]; response to antibiotic [GO:0046677]	beta-lactamase activity [GO:0008800]	GO:0008800; GO:0030655; GO:0046677		FPMVSTFKVLLCGAVLARVDAGLEQLDR	0.47222	0	0	0	0	0	0	0	0	0	12.6436	0	0	10.7731	0	0	0	13.9023	0
P05344	P05344	NIFS_KLEPN	Cysteine desulfurase (EC 2.8.1.7) (Nitrogenase metalloclusters biosynthesis protein NifS)	nifS	Klebsiella pneumoniae	cellular amino acid metabolic process [GO:0006520]; nitrogen fixation [GO:0009399]		cysteine desulfurase activity [GO:0031071]; iron-sulfur cluster binding [GO:0051536]; metal ion binding [GO:0046872]; pyridoxal phosphate binding [GO:0030170]; cellular amino acid metabolic process [GO:0006520]; nitrogen fixation [GO:0009399]	cysteine desulfurase activity [GO:0031071]; iron-sulfur cluster binding [GO:0051536]; metal ion binding [GO:0046872]; pyridoxal phosphate binding [GO:0030170]	GO:0006520; GO:0009399; GO:0030170; GO:0031071; GO:0046872; GO:0051536		GTRFRPLLR	1.0046	0	0	0	11.0782	0	0	0	0	0	0	0	0	0	0	0	0	0	0
P07094	P07094	PHSM_KLEPN	Maltodextrin phosphorylase (EC 2.4.1.1)	malP	Klebsiella pneumoniae	carbohydrate metabolic process [GO:0005975]		glycogen phosphorylase activity [GO:0008184]; linear malto-oligosaccharide phosphorylase activity [GO:0102250]; SHG alpha-glucan phosphorylase activity [GO:0102499]; carbohydrate metabolic process [GO:0005975]	glycogen phosphorylase activity [GO:0008184]; linear malto-oligosaccharide phosphorylase activity [GO:0102250]; SHG alpha-glucan phosphorylase activity [GO:0102499]	GO:0005975; GO:0008184; GO:0102250; GO:0102499		AVSGALSELLSAQPVAK	1.0553	0	0	0	11.59	0	12.2091	0	11.4255	11.6981	12.5541	0	0	0	0	0	0	0	0
P07206	P07206	PULA_KLEPN	Pullulanase (EC 3.2.1.41) (Alpha-dextrin endo-1,6-alpha-glucosidase) (Pullulan 6-glucanohydrolase)	pulA	Klebsiella pneumoniae	carbohydrate metabolic process [GO:0005975]	plasma membrane [GO:0005886]	plasma membrane [GO:0005886]; carbohydrate binding [GO:0030246]; pullulanase activity [GO:0051060]; carbohydrate metabolic process [GO:0005975]	carbohydrate binding [GO:0030246]; pullulanase activity [GO:0051060]	GO:0005886; GO:0005975; GO:0030246; GO:0051060		ADAFRAAFGVALAEAHWVDK	0.98556	12.9872	12.5681	10.9484	14.9046	15.8413	14.2623	0	0	0	0	0	12.782	0	0	0	14.7988	14.9216	15.7392
P08737	P08737	NIFE_KLEPN	Nitrogenase iron-molybdenum cofactor biosynthesis protein NifE	nifE	Klebsiella pneumoniae	nitrogen fixation [GO:0009399]; protein-containing complex assembly [GO:0065003]		nitrogenase activity [GO:0016163]; nitrogen fixation [GO:0009399]; protein-containing complex assembly [GO:0065003]	nitrogenase activity [GO:0016163]	GO:0009399; GO:0016163; GO:0065003	PATHWAY: Cofactor biosynthesis; Fe-Mo cofactor biosynthesis.	FAEIQTMHRAQANMLVCSR	0.9916	0	0	0	0	11.9021	12.0107	0	0	0	0	0	0	12.0539	0	11.854	0	0	0
P08738	P08738	NIFN_KLEPN	Nitrogenase iron-molybdenum cofactor biosynthesis protein NifN	nifN	Klebsiella pneumoniae	nitrogen fixation [GO:0009399]; protein-containing complex assembly [GO:0065003]		metal ion binding [GO:0046872]; nitrogenase activity [GO:0016163]; nitrogen fixation [GO:0009399]; protein-containing complex assembly [GO:0065003]	metal ion binding [GO:0046872]; nitrogenase activity [GO:0016163]	GO:0009399; GO:0016163; GO:0046872; GO:0065003	PATHWAY: Cofactor biosynthesis; Fe-Mo cofactor biosynthesis.	ERHHHLAHYR	0.99847	14.659	15.2317	0	0	0	11.9461	0	0	0	0	12.3743	12.014	0	0	11.5894	0	0	0
P08881	P08881	S3AD_KLEPN	Aminoglycoside (3'') (9) adenylyltransferase (EC 2.7.7.47) (Streptomycin 3''-adenylyltransferase)	aadA	Klebsiella pneumoniae	response to antibiotic [GO:0046677]		adenylyltransferase activity [GO:0070566]; aminoglycoside 3''-adenylyltransferase activity [GO:0009012]; ATP binding [GO:0005524]; response to antibiotic [GO:0046677]	adenylyltransferase activity [GO:0070566]; aminoglycoside 3''-adenylyltransferase activity [GO:0009012]; ATP binding [GO:0005524]	GO:0005524; GO:0009012; GO:0046677; GO:0070566		ADQLEEFVHYVK	0.99397	14.0657	13.9137	14.6689	15.2464	14.3931	14.3671	14.1339	14.4754	15.443	13.2339	0	13.5512	14.8644	14.9412	13.8934	13.4696	15.1223	0
P09134	P09134	NIFT_KLEPN	Protein NifT	nifT	Klebsiella pneumoniae	nitrogen fixation [GO:0009399]		nitrogen fixation [GO:0009399]		GO:0009399		ERGADLYAYIAK	0.98776	12.3772	0	0	0	0	0	0	11.0222	0	0	12.3327	0	0	0	0	0	0	0
P09136	P09136	NIFX_KLEPN	Protein NifX	nifX	Klebsiella pneumoniae	nitrogen fixation [GO:0009399]		nitrogen fixation [GO:0009399]		GO:0009399		HVDQHFGATPR	1.0012	0	0	0	0	0	0	0	0	0	15.6544	15.4141	13.7492	15.5031	17.0861	16.5367	0	0	0
P0A3M3	P0A3M3	BLO9_KLEPN	Beta-lactamase OXA-9 (EC 3.5.2.6) (Oxacillinase) (Penicillinase)	bla oxa9	Klebsiella pneumoniae	antibiotic catabolic process [GO:0017001]; response to antibiotic [GO:0046677]		beta-lactamase activity [GO:0008800]; penicillin binding [GO:0008658]; antibiotic catabolic process [GO:0017001]; response to antibiotic [GO:0046677]	beta-lactamase activity [GO:0008800]; penicillin binding [GO:0008658]	GO:0008658; GO:0008800; GO:0017001; GO:0046677		EDILVELPVLMGNK	0.99117	14.32	14.308	10.8932	0	0	15.0595	14.2659	0	0	0	13.6453	0	0	0	13.338	0	0	0
P0A4L8	P0A4L8	DSBL_KLEPN	Thiol:disulfide interchange protein DsbL	dsbL	Klebsiella pneumoniae		periplasmic space [GO:0042597]	periplasmic space [GO:0042597]; protein-disulfide reductase activity [GO:0015035]	protein-disulfide reductase activity [GO:0015035]	GO:0015035; GO:0042597		AAGISLFDANSQFK	1.0016	0	0	13.9256	0	0	0	0	0	0	0	0	0	0	0	0	0	10.8024	0
P0AE05	P0AE05	AADB1_KLEPN	2''-aminoglycoside nucleotidyltransferase (EC 2.7.7.46) (AAD(2'')) (Aminoglycoside adenyltransferase 2''-Ia) (ANT(2'')-Ia) (Gentamicin 2''-nucleotidyltransferase) (Gentamicin resistance protein)	aadB	Klebsiella pneumoniae	response to antibiotic [GO:0046677]		aminoglycoside 2''-nucleotidyltransferase activity [GO:0008871]; metal ion binding [GO:0046872]; response to antibiotic [GO:0046677]	aminoglycoside 2''-nucleotidyltransferase activity [GO:0008871]; metal ion binding [GO:0046872]	GO:0008871; GO:0046677; GO:0046872		MDTTQVTLIHK	0.99534	0	0	0	0	0	0	0	0	0	15.1382	0	11.8022	0	14.5349	0	0	0	0
P10390	P10390	NIFB_KLEPN	FeMo cofactor biosynthesis protein NifB (EC 4.-.-.-) (Nitrogenase cofactor maturase NifB) (Radical SAM assemblase NifB)	nifB	Klebsiella pneumoniae	nitrogen fixation [GO:0009399]		4 iron, 4 sulfur cluster binding [GO:0051539]; lyase activity [GO:0016829]; metal ion binding [GO:0046872]; nitrogen fixation [GO:0009399]	4 iron, 4 sulfur cluster binding [GO:0051539]; lyase activity [GO:0016829]; metal ion binding [GO:0046872]	GO:0009399; GO:0016829; GO:0046872; GO:0051539	PATHWAY: Cofactor biosynthesis; Fe-Mo cofactor biosynthesis. {ECO:0000250|UniProtKB:D5VRM1}.	ADAIGMLGEDR	0.99325	14.5607	14.7698	14.8964	0	0	0	0	0	0	0	13.0244	12.2145	13.155	0	0	0	0	0
P10392	P10392	NIFQ_KLEPN	Protein NifQ	nifQ	Klebsiella pneumoniae	nitrogen fixation [GO:0009399]		molybdenum ion binding [GO:0030151]; nitrogen fixation [GO:0009399]	molybdenum ion binding [GO:0030151]	GO:0009399; GO:0030151		MGLSPRDWQALR	1.0268	0	0	0	0	0	0	0	0	0	0	0	0	0	0	0	13.5207	13.3619	13.7986
P12903	P12903	FM12_KLEPN	Fimbrial subunit type 1	fim	Klebsiella pneumoniae	cell adhesion [GO:0007155]	pilus [GO:0009289]	pilus [GO:0009289]; cell adhesion [GO:0007155]		GO:0007155; GO:0009289		YYATGAATAGIANADATFK	0.9557	0	0	0	0	0	0	0	0	0	0	0	0	0	0	14.456	0	0	13.6851
P13081	P13081	BLE_KLEPN	Bleomycin resistance protein (BRP) (CL990 resistance protein)	ble	Klebsiella pneumoniae	response to antibiotic [GO:0046677]		response to antibiotic [GO:0046677]		GO:0046677		DFDSTAAFYERLGFGIVFR	0.99554	0	11.6699	0	0	0	0	17.6196	18.7769	18.4849	0	0	0	0	0	0	0	0	0
P13082	P13082	STR_KLEPN	Streptomycin 3''-kinase (EC 2.7.1.87) (Streptomycin 3''-phosphotransferase) (SPH)	str	Klebsiella pneumoniae	protein phosphorylation [GO:0006468]; response to antibiotic [GO:0046677]; secondary metabolic process [GO:0019748]		ATP binding [GO:0005524]; streptomycin 3''-kinase activity [GO:0050299]; protein phosphorylation [GO:0006468]; response to antibiotic [GO:0046677]; secondary metabolic process [GO:0019748]	ATP binding [GO:0005524]; streptomycin 3''-kinase activity [GO:0050299]	GO:0005524; GO:0006468; GO:0019748; GO:0046677; GO:0050299		VARIPDEEAGYR	1.0303	0	13.5486	13.8898	0	0	0	0	0	0	13.9369	13.887	13.8741	0	0	0	0	0	0
P13156	P13156	OADB_KLEPN	Oxaloacetate decarboxylase beta chain (EC 7.2.4.2)	oadB	Klebsiella pneumoniae	sodium ion transport [GO:0006814]	integral component of membrane [GO:0016021]; plasma membrane [GO:0005886]	integral component of membrane [GO:0016021]; plasma membrane [GO:0005886]; decarboxylation-driven active transmembrane transporter activity [GO:0015451]; lyase activity [GO:0016829]; sodium ion transport [GO:0006814]	decarboxylation-driven active transmembrane transporter activity [GO:0015451]; lyase activity [GO:0016829]	GO:0005886; GO:0006814; GO:0015451; GO:0016021; GO:0016829		ALTTDKER	0.99264	0	0	0	0	0	0	0	0	0	14.3027	0	0	14.2577	13.6631	13.9119	0	0	0
P13187	P13187	DCOA_KLEPN	Oxaloacetate decarboxylase alpha chain (EC 7.2.4.2)	oadA	Klebsiella pneumoniae	sodium ion transport [GO:0006814]	cytoplasm [GO:0005737]	cytoplasm [GO:0005737]; decarboxylation-driven active transmembrane transporter activity [GO:0015451]; oxaloacetate decarboxylase activity [GO:0008948]; sodium ion transport [GO:0006814]	decarboxylation-driven active transmembrane transporter activity [GO:0015451]; oxaloacetate decarboxylase activity [GO:0008948]	GO:0005737; GO:0006814; GO:0008948; GO:0015451		ETAGILKGEYGR	0.97852	13.0868	13.4194	13.8621	12.0927	13.3318	0	0	0	0	11.821	12.1026	0	0	0	0	13.4607	12.0229	0
P15644	P15644	GSPD_KLEPN	Secretin PulD (General secretion pathway protein D) (Pullulanase secretion envelope PulD) (Type II secretion system protein D) (T2SS protein D)	pulD	Klebsiella pneumoniae	protein secretion by the type II secretion system [GO:0015628]	cell outer membrane [GO:0009279]; integral component of membrane [GO:0016021]; type II protein secretion system complex [GO:0015627]	cell outer membrane [GO:0009279]; integral component of membrane [GO:0016021]; type II protein secretion system complex [GO:0015627]; identical protein binding [GO:0042802]; protein secretion by the type II secretion system [GO:0015628]	identical protein binding [GO:0042802]	GO:0009279; GO:0015627; GO:0015628; GO:0016021; GO:0042802		QQATQGNTK	0.99884	0	0	0	15.5299	15.479	0	0	0	0	0	0	0	0	0	0	0	0	0
P15645	P15645	GSPE_KLEPN	Type II secretion system protein E (T2SS protein E) (EC 7.4.2.8) (General secretion pathway protein E) (Pullulanase secretion protein PulE) (Type II traffic warden ATPase)	pulE	Klebsiella pneumoniae	protein secretion by the type II secretion system [GO:0015628]	plasma membrane [GO:0005886]; type II protein secretion system complex [GO:0015627]	plasma membrane [GO:0005886]; type II protein secretion system complex [GO:0015627]; ATP binding [GO:0005524]; metal ion binding [GO:0046872]; protein-exporting ATPase activity [GO:0008564]; protein secretion by the type II secretion system [GO:0015628]	ATP binding [GO:0005524]; metal ion binding [GO:0046872]; protein-exporting ATPase activity [GO:0008564]	GO:0005524; GO:0005886; GO:0008564; GO:0015627; GO:0015628; GO:0046872		EKALAGITSWQEVLR	0.97894	14.6772	13.2205	0	0	0	14.9937	0	0	0	14.7427	14.9098	14.9677	11.8457	0	0	0	0	0
P15745	P15745	GSPF_KLEPN	Type II secretion system protein F (T2SS protein F) (General secretion pathway protein F) (Pullulanase secretion protein PulF)	pulF	Klebsiella pneumoniae	protein secretion [GO:0009306]	integral component of membrane [GO:0016021]; plasma membrane [GO:0005886]	integral component of membrane [GO:0016021]; plasma membrane [GO:0005886]; protein secretion [GO:0009306]		GO:0005886; GO:0009306; GO:0016021		EKGWLALDIDPAAGGGRPSRFMR	0.99883	13.063	14.1291	0	0	12.9131	0	0	0	13.3821	0	13.0043	13.6842	0	0	13.756	14.8883	15.5263	15.2938
P15749	P15749	GSPJ_KLEPN	Type II secretion system protein J (T2SS protein J) (General secretion pathway protein J) (Pullulanase secretion protein PulJ)	pulJ	Klebsiella pneumoniae	protein secretion by the type II secretion system [GO:0015628]	integral component of membrane [GO:0016021]; plasma membrane [GO:0005886]; type II protein secretion system complex [GO:0015627]	integral component of membrane [GO:0016021]; plasma membrane [GO:0005886]; type II protein secretion system complex [GO:0015627]; protein secretion by the type II secretion system [GO:0015628]		GO:0005886; GO:0015627; GO:0015628; GO:0016021		ADTLTRDK	0.99081	0	0	0	14.7753	14.4887	0	0	0	0	0	0	0	0	0	0	0	0	14.3202
P15750	P15750	GSPK_KLEPN	Type II secretion system protein K (T2SS protein K) (General secretion pathway protein K) (Pullulanase secretion protein PulK)	pulK	Klebsiella pneumoniae	protein secretion [GO:0009306]	integral component of membrane [GO:0016021]; plasma membrane [GO:0005886]	integral component of membrane [GO:0016021]; plasma membrane [GO:0005886]; protein secretion [GO:0009306]		GO:0005886; GO:0009306; GO:0016021		QLLQARAATGWSSVAAFLSQPALQK	0.66	0	0	0	14.624	14.7445	0	0	0	0	0	0	0	0	0	0	0	12.4491	0
P15751	P15751	GSPL_KLEPN	Type II secretion system protein L (T2SS protein L) (General secretion pathway protein L) (Pullulanase secretion protein PulL)	pulL	Klebsiella pneumoniae	protein secretion by the type II secretion system [GO:0015628]	Gram-negative-bacterium-type cell wall [GO:0009276]; integral component of membrane [GO:0016021]; plasma membrane [GO:0005886]; type II protein secretion system complex [GO:0015627]	Gram-negative-bacterium-type cell wall [GO:0009276]; integral component of membrane [GO:0016021]; plasma membrane [GO:0005886]; type II protein secretion system complex [GO:0015627]; protein secretion by the type II secretion system [GO:0015628]		GO:0005886; GO:0009276; GO:0015627; GO:0015628; GO:0016021		ICLRQGDFAAK	0.97284	0	0	0	13.1209	0	0	0	0	0	17.7733	16.8829	16.1784	18.5819	18.4093	18.6861	12.4594	12.4525	0
P15752	P15752	GSPM_KLEPN	Type II secretion system protein M (T2SS protein M) (General secretion pathway protein M) (Pullulanase secretion protein PulM)	pulM	Klebsiella pneumoniae	protein secretion by the type II secretion system [GO:0015628]	integral component of membrane [GO:0016021]; plasma membrane [GO:0005886]; type II protein secretion system complex [GO:0015627]	integral component of membrane [GO:0016021]; plasma membrane [GO:0005886]; type II protein secretion system complex [GO:0015627]; protein secretion by the type II secretion system [GO:0015628]		GO:0005886; GO:0015627; GO:0015628; GO:0016021		EAQWRQTLAREQASLQWMR	1.0011	14.243	13.7897	13.6664	0	0	0	0	0	0	0	10.8156	0	0	0	0	0	14.8825	0
P15753	P15753	GSPN_KLEPN	Type II secretion system protein N (T2SS protein N) (General secretion pathway protein N) (Pullulanase secretion protein PulN)	pulN	Klebsiella pneumoniae	protein secretion by the type II secretion system [GO:0015628]	integral component of membrane [GO:0016021]; plasma membrane [GO:0005886]; type II protein secretion system complex [GO:0015627]	integral component of membrane [GO:0016021]; plasma membrane [GO:0005886]; type II protein secretion system complex [GO:0015627]; protein secretion by the type II secretion system [GO:0015628]		GO:0005886; GO:0015627; GO:0015628; GO:0016021		GQAWLHGLNEFVVREGR	0.98226	13.6698	0	0	0	0	0	0	0	0	13.5044	0	13.2413	0	0	0	0	0	13.6738
P16482	P16482	CITH_KLEPN	Citrate-proton symporter (Citrate carrier protein) (Citrate transporter)	citH cit	Klebsiella pneumoniae	citrate metabolic process [GO:0006101]	integral component of membrane [GO:0016021]; plasma membrane [GO:0005886]	integral component of membrane [GO:0016021]; plasma membrane [GO:0005886]; symporter activity [GO:0015293]; citrate metabolic process [GO:0006101]	symporter activity [GO:0015293]	GO:0005886; GO:0006101; GO:0015293; GO:0016021		LEETQEFTAR	0.98708	0	0	0	0	0	11.436	0	0	0	12.0469	0	0	0	11.3436	0	0	12.7855	0
P17725	P17725	CITE_KLEPN	Citrate lyase subunit beta (Citrase beta chain) (EC 4.1.3.6) (Citrate (pro-3S)-lyase subunit beta) (Citryl-CoA lyase subunit) (EC 4.1.3.34)	citE	Klebsiella pneumoniae	acetyl-CoA metabolic process [GO:0006084]	ATP-independent citrate lyase complex [GO:0009346]	ATP-independent citrate lyase complex [GO:0009346]; citrate (pro-3S)-lyase activity [GO:0008815]; citryl-CoA lyase activity [GO:0008816]; metal ion binding [GO:0046872]; acetyl-CoA metabolic process [GO:0006084]	citrate (pro-3S)-lyase activity [GO:0008815]; citryl-CoA lyase activity [GO:0008816]; metal ion binding [GO:0046872]	GO:0006084; GO:0008815; GO:0008816; GO:0009346; GO:0046872		EVDHALEVIAAAEEAETRGLGVVSLNGK	0.99533	0	0	14.0691	0	0	0	0	0	0	0	13.8087	0	0	0	12.6864	0	0	0
P19650	P19650	AAC6_KLEPN	Aminoglycoside N(6')-acetyltransferase type 1 (EC 2.3.1.82) (AAC(6')-I) (Aminoglycoside resistance protein)	aacA4	Klebsiella pneumoniae	response to antibiotic [GO:0046677]		aminoglycoside 6'-N-acetyltransferase activity [GO:0047663]; response to antibiotic [GO:0046677]	aminoglycoside 6'-N-acetyltransferase activity [GO:0047663]	GO:0046677; GO:0047663		QGTVTTPDGPAVYMVQTRQAFERTR	0.33333	0	0	0	0	0	12.5709	0	0	0	0	0	0	0	0	0	0	0	0
P20440	P20440	PULS_KLEPN	Pullulanase secretion protein PulS	pulS	Klebsiella pneumoniae	intracellular protein transport [GO:0006886]	cell outer membrane [GO:0009279]	cell outer membrane [GO:0009279]; intracellular protein transport [GO:0006886]		GO:0006886; GO:0009279		AAINVGK	0.9375	14.5355	12.2411	13.2828	0	0	14.3476	0	0	0	0	0	0	0	0	0	13.6126	0	0
P21424	P21424	TNR4_KLEPN	Transposon Tn1331 resolvase	tnpR	Klebsiella pneumoniae	DNA integration [GO:0015074]		DNA binding [GO:0003677]; DNA strand exchange activity [GO:0000150]; DNA integration [GO:0015074]	DNA binding [GO:0003677]; DNA strand exchange activity [GO:0000150]	GO:0000150; GO:0003677; GO:0015074		ASGSSTDREGLDLLRMK	0.98866	15.0354	14.6719	14.6389	12.2333	0	0	0	0	0	14.633	14.8964	15.1234	0	0	0	0	0	12.2389
P21646	P21646	MRKB_KLEPN	Chaperone protein MrkB	mrkB	Klebsiella pneumoniae	cell wall organization [GO:0071555]; chaperone-mediated protein folding [GO:0061077]	outer membrane-bounded periplasmic space [GO:0030288]	outer membrane-bounded periplasmic space [GO:0030288]; cell wall organization [GO:0071555]; chaperone-mediated protein folding [GO:0061077]		GO:0030288; GO:0061077; GO:0071555		FIYPGNEK	0.99136	0	0	0	13.9515	13.7309	0	0	0	0	0	0	0	0	0	0	13.5778	12.5052	0
P21647	P21647	MRKC_KLEPN	Outer membrane usher protein MrkC	mrkC	Klebsiella pneumoniae	pilus assembly [GO:0009297]	cell outer membrane [GO:0009279]; integral component of membrane [GO:0016021]	cell outer membrane [GO:0009279]; integral component of membrane [GO:0016021]; fimbrial usher porin activity [GO:0015473]; pilus assembly [GO:0009297]	fimbrial usher porin activity [GO:0015473]	GO:0009279; GO:0009297; GO:0015473; GO:0016021		EGDGSVEVFSVPYASVAQLLRPGMTR	0.98718	0	0	0	16.3744	0	0	11.9847	13.1962	0	0	0	0	0	0	12.9541	0	12.6682	0
P21648	P21648	MRKD_KLEPN	Fimbria adhesin protein	mrkD	Klebsiella pneumoniae	cell adhesion [GO:0007155]	pilus [GO:0009289]	pilus [GO:0009289]; cell adhesion [GO:0007155]		GO:0007155; GO:0009289		KHNIGTLQSQETR	0.99151	0	0	0	0	0	0	0	0	0	10.2392	0	0	0	0	0	0	0	0
P21649	P21649	MRKE_KLEPN	Protein MrkE	mrkE	Klebsiella pneumoniae	phosphorelay signal transduction system [GO:0000160]		DNA binding [GO:0003677]; phosphorelay signal transduction system [GO:0000160]	DNA binding [GO:0003677]	GO:0000160; GO:0003677		LLYGEGLHIR	1	14.8925	0	14.2954	0	13.9107	14.2341	0	0	0	0	14.6589	0	0	0	0	0	0	0
P21650	P21650	MRKF_KLEPN	Protein MrkF	mrkF	Klebsiella pneumoniae	cell adhesion [GO:0007155]	pilus [GO:0009289]	pilus [GO:0009289]; cell adhesion [GO:0007155]		GO:0007155; GO:0009289		ADGASHIFLALSTNDNNTLNK	0.98469	0	0	0	0	0	0	0	0	0	12.0891	0	0	0	0	0	0	0	0
P24017	P24017	OMPA_KLEPN	Outer membrane protein A (Outer membrane porin A) (Outer membrane protein 3A)	ompA	Klebsiella pneumoniae	ion transmembrane transport [GO:0034220]	cell outer membrane [GO:0009279]; pore complex [GO:0046930]	cell outer membrane [GO:0009279]; pore complex [GO:0046930]; porin activity [GO:0015288]; ion transmembrane transport [GO:0034220]	porin activity [GO:0015288]	GO:0009279; GO:0015288; GO:0034220; GO:0046930		AALIDCLAPDR	0.9721	0	13.8238	13.4025	14.0047	0	0	0	0	0	0	0	14.5489	13.7554	14.1672	14.6863	13.2708	14.3292	14.6306
P24164	P24164	G3P_KLEPN	Glyceraldehyde-3-phosphate dehydrogenase (GAPDH) (EC 1.2.1.12) (NAD-dependent glyceraldehyde-3-phosphate dehydrogenase)	gap	Klebsiella pneumoniae	glucose metabolic process [GO:0006006]; glycolytic process [GO:0006096]	cytoplasm [GO:0005737]	cytoplasm [GO:0005737]; glyceraldehyde-3-phosphate dehydrogenase (NAD+) (phosphorylating) activity [GO:0004365]; NAD binding [GO:0051287]; NADP binding [GO:0050661]; glucose metabolic process [GO:0006006]; glycolytic process [GO:0006096]	glyceraldehyde-3-phosphate dehydrogenase (NAD+) (phosphorylating) activity [GO:0004365]; NAD binding [GO:0051287]; NADP binding [GO:0050661]	GO:0004365; GO:0005737; GO:0006006; GO:0006096; GO:0050661; GO:0051287	PATHWAY: Carbohydrate degradation; glycolysis; pyruvate from D-glyceraldehyde 3-phosphate: step 1/5. {ECO:0000305}.	FDGTVEVK	0.97461	0	0	0	0	0	0	0	0	0	0	12.6093	0	13.9566	14.188	14.3914	14.8418	15.3083	14.3394
P25237	P25237	T2K1_KLEPN	Type II restriction enzyme KpnI (R.KpnI) (EC 3.1.21.4) (Endonuclease KpnI) (Type-2 restriction enzyme KpnI)	kpnIR	Klebsiella pneumoniae	DNA restriction-modification system [GO:0009307]		type II site-specific deoxyribonuclease activity [GO:0009036]; DNA restriction-modification system [GO:0009307]	type II site-specific deoxyribonuclease activity [GO:0009036]	GO:0009036; GO:0009307		AATDPKTGKQPENWHQR	0.97366	13.7794	0	0	11.7196	0	0	13.522	16.2978	17.0522	13.4583	13.9985	0	0	12.3869	0	0	0	0
P25238	P25238	MTK1_KLEPN	Type II methyltransferase M.KpnI (M.KpnI) (EC 2.1.1.72) (Adenine-specific methyltransferase KpnI) (Modification methylase KpnI)	kpnIM	Klebsiella pneumoniae	DNA restriction-modification system [GO:0009307]		DNA binding [GO:0003677]; N-methyltransferase activity [GO:0008170]; site-specific DNA-methyltransferase (adenine-specific) activity [GO:0009007]; DNA restriction-modification system [GO:0009307]	DNA binding [GO:0003677]; N-methyltransferase activity [GO:0008170]; site-specific DNA-methyltransferase (adenine-specific) activity [GO:0009007]	GO:0003677; GO:0008170; GO:0009007; GO:0009307		IDGMFRK	0.99074	11.8784	0	0	0	0	0	0	0	0	11.5068	0	0	0	13.2554	0	0	0	11.4581
P26420	P26420	SCRK_KLEPN	Fructokinase (EC 2.7.1.4)	scrK	Klebsiella pneumoniae			ATP binding [GO:0005524]; fructokinase activity [GO:0008865]	ATP binding [GO:0005524]; fructokinase activity [GO:0008865]	GO:0005524; GO:0008865		FQPTLLLVTQGKAGVQAALR	0.99011	0	0	0	0	0	0	0	0	0	0	0	0	0	13.2392	13.7583	0	0	0
P27217	P27217	SCRB_KLEPN	Sucrose-6-phosphate hydrolase (Sucrase) (EC 3.2.1.26) (Invertase)	scrB	Klebsiella pneumoniae	sucrose metabolic process [GO:0005985]	cytoplasm [GO:0005737]	cytoplasm [GO:0005737]; beta-fructofuranosidase activity [GO:0004564]; sucrose metabolic process [GO:0005985]	beta-fructofuranosidase activity [GO:0004564]	GO:0004564; GO:0005737; GO:0005985	PATHWAY: Glycan biosynthesis; sucrose metabolism.	DPKVWRQDGR	0.98511	0	0	0	0	0	0	0	0	0	0	0	0	12.028	0	0	0	0	0
P27218	P27218	SCRY_KLEPN	Sucrose porin	scrY	Klebsiella pneumoniae	carbohydrate transmembrane transport [GO:0034219]; ion transport [GO:0006811]	cell outer membrane [GO:0009279]; pore complex [GO:0046930]	cell outer membrane [GO:0009279]; pore complex [GO:0046930]; porin activity [GO:0015288]; carbohydrate transmembrane transport [GO:0034219]; ion transport [GO:0006811]	porin activity [GO:0015288]	GO:0006811; GO:0009279; GO:0015288; GO:0034219; GO:0046930		GSTLWAGKRFDR	0.99011	15.7122	15.4526	16.2094	0	12.0835	0	10.9764	14.3119	12.5223	15.7764	13.014	0	0	0	0	14.7883	12.9416	0
P27503	P27503	PQQA_KLEPN	Coenzyme PQQ synthesis protein A (Pyrroloquinoline quinone biosynthesis protein A)	pqqA	Klebsiella pneumoniae	pyrroloquinoline quinone biosynthetic process [GO:0018189]		pyrroloquinoline quinone biosynthetic process [GO:0018189]		GO:0018189	PATHWAY: Cofactor biosynthesis; pyrroloquinoline quinone biosynthesis.	LGLEVTLYISNR	1.0643	16.4501	0	16.4767	0	0	0	0	0	0	0	0	0	0	0	0	0	0	0
P27505	P27505	PQQC_KLEPN	Pyrroloquinoline-quinone synthase (EC 1.3.3.11) (Coenzyme PQQ synthesis protein C) (Pyrroloquinoline quinone biosynthesis protein C)	pqqC	Klebsiella pneumoniae	cellular aromatic compound metabolic process [GO:0006725]; pyrroloquinoline quinone biosynthetic process [GO:0018189]		pyrroloquinoline-quinone synthase activity [GO:0033732]; cellular aromatic compound metabolic process [GO:0006725]; pyrroloquinoline quinone biosynthetic process [GO:0018189]	pyrroloquinoline-quinone synthase activity [GO:0033732]	GO:0006725; GO:0018189; GO:0033732	PATHWAY: Cofactor biosynthesis; pyrroloquinoline quinone biosynthesis.	SRLSQANR	1.033	0	0	0	0	0	14.4216	0	0	0	0	0	0	0	13.7321	13.8008	0	0	0
P27507	P27507	PQQE_KLEPN	PqqA peptide cyclase (EC 1.21.98.4) (Coenzyme PQQ synthesis protein E) (Pyrroloquinoline quinone biosynthesis protein E)	pqqE	Klebsiella pneumoniae	pyrroloquinoline quinone biosynthetic process [GO:0018189]		4 iron, 4 sulfur cluster binding [GO:0051539]; cyclase activity [GO:0009975]; iron ion binding [GO:0005506]; oxidoreductase activity [GO:0016491]; S-adenosyl-L-methionine binding [GO:1904047]; pyrroloquinoline quinone biosynthetic process [GO:0018189]	4 iron, 4 sulfur cluster binding [GO:0051539]; cyclase activity [GO:0009975]; iron ion binding [GO:0005506]; oxidoreductase activity [GO:0016491]; S-adenosyl-L-methionine binding [GO:1904047]	GO:0005506; GO:0009975; GO:0016491; GO:0018189; GO:0051539; GO:1904047	PATHWAY: Cofactor biosynthesis; pyrroloquinoline quinone biosynthesis.	ARDYPMVLNFVLHR	0.97723	0	0	0	0	0	12.9133	0	0	12.8971	0	0	14.8099	0	0	0	0	0	0
P27508	P27508	PQQF_KLEPN	Coenzyme PQQ synthesis protein F (EC 3.4.24.-) (Pyrroloquinoline quinone biosynthesis protein F)	pqqF	Klebsiella pneumoniae	proteolysis [GO:0006508]; pyrroloquinoline quinone biosynthetic process [GO:0018189]		metalloendopeptidase activity [GO:0004222]; zinc ion binding [GO:0008270]; proteolysis [GO:0006508]; pyrroloquinoline quinone biosynthetic process [GO:0018189]	metalloendopeptidase activity [GO:0004222]; zinc ion binding [GO:0008270]	GO:0004222; GO:0006508; GO:0008270; GO:0018189	PATHWAY: Cofactor biosynthesis; pyrroloquinoline quinone biosynthesis.	AGELLRCGKDFLR	0.98425	14.9598	15.227	14.5201	14.5562	15.0083	12.7842	0	0	0	13.8318	0	12.5257	0	0	0	13.6801	13.5183	0
P27509	P27509	YPQQ_KLEPN	Uncharacterized protein in pqqA 5'region (ORF X)		Klebsiella pneumoniae	proteolysis [GO:0006508]		metallodipeptidase activity [GO:0070573]; proteolysis [GO:0006508]	metallodipeptidase activity [GO:0070573]	GO:0006508; GO:0070573		AIRDSGGVVGVNFGNAFLRADGR	1.0286	0	0	0	0	0	0	0	0	0	13.4552	12.3561	0	0	0	0	0	0	0
P27696	P27696	ILVB_KLEPN	Acetolactate synthase, catabolic (ALS) (EC 2.2.1.6)	budB ilvK	Klebsiella pneumoniae	butanediol metabolic process [GO:0034077]; carboxylic acid metabolic process [GO:0019752]		acetolactate synthase activity [GO:0003984]; magnesium ion binding [GO:0000287]; thiamine pyrophosphate binding [GO:0030976]; butanediol metabolic process [GO:0034077]; carboxylic acid metabolic process [GO:0019752]	acetolactate synthase activity [GO:0003984]; magnesium ion binding [GO:0000287]; thiamine pyrophosphate binding [GO:0030976]	GO:0000287; GO:0003984; GO:0019752; GO:0030976; GO:0034077	PATHWAY: Polyol metabolism; (R,R)-butane-2,3-diol biosynthesis; (R,R)-butane-2,3-diol from pyruvate: step 1/3.	IIPVRHEANAAFMAAAVGRITGK	0.99833	0	13.6192	0	0	0	0	0	0	0	0	14.414	0	11.3751	0	0	0	0	0
P29444	P29444	XYLB_KLEPN	Xylulose kinase (Xylulokinase) (EC 2.7.1.17)	xylB	Klebsiella pneumoniae	D-xylose metabolic process [GO:0042732]; xylulose catabolic process [GO:0005998]		ATP binding [GO:0005524]; xylulokinase activity [GO:0004856]; D-xylose metabolic process [GO:0042732]; xylulose catabolic process [GO:0005998]	ATP binding [GO:0005524]; xylulokinase activity [GO:0004856]	GO:0004856; GO:0005524; GO:0005998; GO:0042732		LLWVQRHEAAVFSQVDK	0.98745	0	0	15.472	0	0	0	0	0	0	15.4299	13.7967	14.0671	15.7419	17.3633	15.397	14.7722	12.3779	14.3152
P31242	P31242	LAMB_KLEPN	Maltoporin (Maltose-inducible porin)	lamB	Klebsiella pneumoniae	ion transport [GO:0006811]	cell outer membrane [GO:0009279]; pore complex [GO:0046930]	cell outer membrane [GO:0009279]; pore complex [GO:0046930]; maltodextrin transmembrane transporter activity [GO:0042958]; maltose transporting porin activity [GO:0015481]; ion transport [GO:0006811]	maltodextrin transmembrane transporter activity [GO:0042958]; maltose transporting porin activity [GO:0015481]	GO:0006811; GO:0009279; GO:0015481; GO:0042958; GO:0046930		EGDKSFYFDTNVAYSVNQEDDWESTSPAFR	1.0058	0	0	0	0	0	0	12.6823	0	0	0	0	0	0	0	0	0	0	0
P33318	P33318	IF3_KLEPN	Translation initiation factor IF-3	infC	Klebsiella pneumoniae		cytoplasm [GO:0005737]	cytoplasm [GO:0005737]; translation initiation factor activity [GO:0003743]	translation initiation factor activity [GO:0003743]	GO:0003743; GO:0005737		FRPGTDEGDYQVKLR	0.98693	0	0	0	0	0	0	0	0	0	0	0	0	0	0	0	14.6828	0	0
P37078	P37078	SORC_KLEPN	Sorbitol operon regulator (Sor operon activator)	sorC	Klebsiella pneumoniae	regulation of transcription, DNA-templated [GO:0006355]		carbohydrate binding [GO:0030246]; DNA binding [GO:0003677]; regulation of transcription, DNA-templated [GO:0006355]	carbohydrate binding [GO:0030246]; DNA binding [GO:0003677]	GO:0003677; GO:0006355; GO:0030246		EQGIVTIAINYDYNENLWLEQQLK	0.98697	0	13.4085	13.9011	0	0	0	12.3348	13.1787	12.5158	0	0	0	0	0	0	0	0	0
P37079	P37079	SORD_KLEPN	Sorbitol-6-phosphate 2-dehydrogenase (EC 1.1.1.140) (Glucitol-6-phosphate dehydrogenase) (Ketosephosphate reductase)	sorD	Klebsiella pneumoniae	sorbitol catabolic process [GO:0006062]		sorbitol-6-phosphate 2-dehydrogenase activity [GO:0009010]; sorbitol catabolic process [GO:0006062]	sorbitol-6-phosphate 2-dehydrogenase activity [GO:0009010]	GO:0006062; GO:0009010	PATHWAY: Carbohydrate metabolism; D-sorbitol degradation; D-fructose 6-phosphate from D-sorbitol 6-phosphate: step 1/1.	AALNSFTRSWSK	1.034	0	11.9889	12.42	0	0	11.4817	0	0	0	0	0	0	0	0	0	11.2277	14.504	0
P37083	P37083	PTRD_KLEPN	PTS system sorbose-specific EIID component (EIID-Sor) (Sorbose permease IID component)	sorM	Klebsiella pneumoniae	phosphoenolpyruvate-dependent sugar phosphotransferase system [GO:0009401]	integral component of membrane [GO:0016021]; plasma membrane [GO:0005886]	integral component of membrane [GO:0016021]; plasma membrane [GO:0005886]; phosphoenolpyruvate-dependent sugar phosphotransferase system [GO:0009401]		GO:0005886; GO:0009401; GO:0016021		WYGLQLGFRK	1.0045	0	0	0	0	0	0	0	0	0	0	0	0	0	0	0	13.3354	13.4164	0
P37084	P37084	SORE_KLEPN	L-sorbose 1-phosphate reductase (EC 1.1.1.-)	sorE	Klebsiella pneumoniae			metal ion binding [GO:0046872]; oxidoreductase activity [GO:0016491]	metal ion binding [GO:0046872]; oxidoreductase activity [GO:0016491]	GO:0016491; GO:0046872		AAVALMQAK	0.99879	0	0	0	0	0	0	15.8838	0	0	0	0	13.3032	0	0	0	0	0	0
P37103	P37103	PLAP_KLEPN	Probable low-affinity putrescine importer PlaP	plaP	Klebsiella pneumoniae	amino acid transport [GO:0006865]	integral component of membrane [GO:0016021]; plasma membrane [GO:0005886]	integral component of membrane [GO:0016021]; plasma membrane [GO:0005886]; symporter activity [GO:0015293]; amino acid transport [GO:0006865]	symporter activity [GO:0015293]	GO:0005886; GO:0006865; GO:0015293; GO:0016021		FKDPDASQPEIMLYVAGK	0.95775	0	0	0	0	0	0	0	0	0	0	0	0	0	0	0	14.2058	0	14.6659
P37424	P37424	LRP_KLEPN	Leucine-responsive regulatory protein	lrp	Klebsiella pneumoniae	regulation of transcription, DNA-templated [GO:0006355]		sequence-specific DNA binding [GO:0043565]; regulation of transcription, DNA-templated [GO:0006355]	sequence-specific DNA binding [GO:0043565]	GO:0006355; GO:0043565		IDRNILNELQKDGR	1.0365	14.1011	14.0947	13.9436	0	0	0	0	0	0	0	12.7312	0	0	0	0	0	0	0
P41576	P41576	6PGD_KLEPN	6-phosphogluconate dehydrogenase, decarboxylating (EC 1.1.1.44)	gnd	Klebsiella pneumoniae	D-gluconate metabolic process [GO:0019521]; organic acid catabolic process [GO:0016054]; pentose-phosphate shunt [GO:0006098]		NADP binding [GO:0050661]; phosphogluconate dehydrogenase (decarboxylating) activity [GO:0004616]; D-gluconate metabolic process [GO:0019521]; organic acid catabolic process [GO:0016054]; pentose-phosphate shunt [GO:0006098]	NADP binding [GO:0050661]; phosphogluconate dehydrogenase (decarboxylating) activity [GO:0004616]	GO:0004616; GO:0006098; GO:0016054; GO:0019521; GO:0050661	PATHWAY: Carbohydrate degradation; pentose phosphate pathway; D-ribulose 5-phosphate from D-glucose 6-phosphate (oxidative stage): step 3/3.	TEEVIAENTGK	0.99846	15.5571	0	0	0	0	15.4071	0	0	0	0	0	0	0	0	12.512	0	0	0
P45410	P45410	CITC_KLEPN	[Citrate [pro-3S]-lyase] ligase (EC 6.2.1.22) (Acetate:SH-citrate lyase ligase) (Citrate lyase synthetase)	citC	Klebsiella pneumoniae	biosynthetic process [GO:0009058]		[citrate (pro-3S)-lyase] ligase activity [GO:0008771]; ATP binding [GO:0005524]; N-acetyltransferase activity [GO:0008080]; biosynthetic process [GO:0009058]	[citrate (pro-3S)-lyase] ligase activity [GO:0008771]; ATP binding [GO:0005524]; N-acetyltransferase activity [GO:0008080]	GO:0005524; GO:0008080; GO:0008771; GO:0009058		ATFPGYFLK	0.9791	13.9013	0	0	0	0	14.4043	0	12.9548	0	0	13.3829	0	16.4263	13.0969	0	11.4426	0	0
P45413	P45413	CILA_KLEPN	Citrate lyase alpha chain (Citrase alpha chain) (EC 4.1.3.6) (Citrate (pro-3S)-lyase alpha chain) (Citrate CoA-transferase subunit) (EC 2.8.3.10)	citF	Klebsiella pneumoniae	acetyl-CoA metabolic process [GO:0006084]	ATP-independent citrate lyase complex [GO:0009346]	ATP-independent citrate lyase complex [GO:0009346]; citrate (pro-3S)-lyase activity [GO:0008815]; citrate CoA-transferase activity [GO:0008814]; acetyl-CoA metabolic process [GO:0006084]	citrate (pro-3S)-lyase activity [GO:0008815]; citrate CoA-transferase activity [GO:0008814]	GO:0006084; GO:0008814; GO:0008815; GO:0009346		DGSVIDVIRQVKNSD	0.975	0	0	0	0	12.324	0	0	11.6622	13.9747	13.8406	0	0	0	0	12.1507	0	0	0
P45414	P45414	CITG_KLEPN	2-(5''-triphosphoribosyl)-3'-dephosphocoenzyme-A synthase (2-(5''-triphosphoribosyl)-3'-dephospho-CoA synthase) (EC 2.4.2.52)	citG	Klebsiella pneumoniae	phosphorylation [GO:0016310]		ATP binding [GO:0005524]; triphosphoribosyl-dephospho-CoA synthase activity [GO:0046917]; phosphorylation [GO:0016310]	ATP binding [GO:0005524]; triphosphoribosyl-dephospho-CoA synthase activity [GO:0046917]	GO:0005524; GO:0016310; GO:0046917		MSDVLINPAR	0.99167	0	0	0	13.2536	0	0	0	0	0	0	0	0	0	0	0	0	15.167	14.1639
P45599	P45599	FUR_KLEPN	Ferric uptake regulation protein (Ferric uptake regulator)	fur	Klebsiella pneumoniae		cytoplasm [GO:0005737]	cytoplasm [GO:0005737]; DNA binding [GO:0003677]; DNA-binding transcription factor activity [GO:0003700]; metal ion binding [GO:0046872]	DNA binding [GO:0003677]; DNA-binding transcription factor activity [GO:0003700]; metal ion binding [GO:0046872]	GO:0003677; GO:0003700; GO:0005737; GO:0046872		AGLKVTLPRLK	0.99161	14.4136	13.0094	14.0663	0	0	15.2438	0	0	13.1846	0	13.4599	0	0	0	0	0	0	0
P45600	P45600	CYSB_KLEPN	HTH-type transcriptional regulator CysB (Cys regulon transcriptional activator)	cysB	Klebsiella pneumoniae	cysteine biosynthetic process [GO:0019344]	cytoplasm [GO:0005737]	cytoplasm [GO:0005737]; DNA binding [GO:0003677]; DNA-binding transcription factor activity [GO:0003700]; cysteine biosynthetic process [GO:0019344]	DNA binding [GO:0003677]; DNA-binding transcription factor activity [GO:0003700]	GO:0003677; GO:0003700; GO:0005737; GO:0019344		DIKLPEK	1.0472	0	0	0	0	0	0	17.6263	18.0059	17.733	0	0	0	0	0	0	16.999	17.8536	16.0553
P45601	P45601	RS20_KLEPN	30S ribosomal protein S20	rpsT	Klebsiella pneumoniae	translation [GO:0006412]	ribosome [GO:0005840]	ribosome [GO:0005840]; rRNA binding [GO:0019843]; structural constituent of ribosome [GO:0003735]; translation [GO:0006412]	rRNA binding [GO:0019843]; structural constituent of ribosome [GO:0003735]	GO:0003735; GO:0005840; GO:0006412; GO:0019843		AFNEMQPIVDRQAAK	0.99764	12.5201	0	0	0	0	0	0	0	0	11.6014	0	10.8204	0	0	0	0	0	0
P45602	P45602	GALE_KLEPN	UDP-glucose 4-epimerase (EC 5.1.3.2) (Galactowaldenase) (UDP-galactose 4-epimerase)	galE	Klebsiella pneumoniae	galactose metabolic process [GO:0006012]		UDP-glucose 4-epimerase activity [GO:0003978]; galactose metabolic process [GO:0006012]	UDP-glucose 4-epimerase activity [GO:0003978]	GO:0003978; GO:0006012	PATHWAY: Carbohydrate metabolism; galactose metabolism.	GHEVVILDNLCNSK	1.0069	0	0	0	0	0	0	0	0	0	0	0	0	0	0	13.2693	0	0	0
P45604	P45604	PTW3C_KLEPN	PTS system N-acetylglucosamine-specific EIICBA component (EIICBA-Nag) (EII-Nag) [Includes: N-acetylglucosamine permease IIC component (PTS system N-acetylglucosamine-specific EIIC component); N-acetylglucosamine-specific phosphotransferase enzyme IIB component (EC 2.7.1.193) (PTS system N-acetylglucosamine-specific EIIB component); N-acetylglucosamine-specific phosphotransferase enzyme IIA compon…	nagE	Klebsiella pneumoniae	phosphoenolpyruvate-dependent sugar phosphotransferase system [GO:0009401]; phosphorylation [GO:0016310]	integral component of membrane [GO:0016021]; organelle inner membrane [GO:0019866]; plasma membrane [GO:0005886]	integral component of membrane [GO:0016021]; organelle inner membrane [GO:0019866]; plasma membrane [GO:0005886]; kinase activity [GO:0016301]; metal ion binding [GO:0046872]; N-acetylglucosamine transmembrane transporter activity [GO:0015572]; protein-N(PI)-phosphohistidine-sugar phosphotransferase activity [GO:0008982]; phosphoenolpyruvate-dependent sugar phosphotransferase system [GO:0009401];…	kinase activity [GO:0016301]; metal ion binding [GO:0046872]; N-acetylglucosamine transmembrane transporter activity [GO:0015572]; protein-N(PI)-phosphohistidine-sugar phosphotransferase activity [GO:0008982]	GO:0005886; GO:0008982; GO:0009401; GO:0015572; GO:0016021; GO:0016301; GO:0016310; GO:0019866; GO:0046872		LTVGDSAKVNDAACK	0.89908	0	0	0	0	0	0	0	0	0	0	0	0	13.353	12.8886	0	0	0	0
P45605	P45605	PHOB_KLEPN	Phosphate regulon transcriptional regulatory protein PhoB	phoB	Klebsiella pneumoniae	phosphate ion transport [GO:0006817]; regulation of transcription, DNA-templated [GO:0006355]	cytoplasm [GO:0005737]	cytoplasm [GO:0005737]; DNA binding [GO:0003677]; phosphorelay response regulator activity [GO:0000156]; phosphate ion transport [GO:0006817]; regulation of transcription, DNA-templated [GO:0006355]	DNA binding [GO:0003677]; phosphorelay response regulator activity [GO:0000156]	GO:0000156; GO:0003677; GO:0005737; GO:0006355; GO:0006817		KALEHSGHDRMVQTVR	1.0022	0	0	0	13.4981	0	0	0	0	0	0	0	0	0	0	0	0	13.2306	0
P45608	P45608	PHOR_KLEPN	Phosphate regulon sensor protein PhoR (EC 2.7.13.3)	phoR	Klebsiella pneumoniae	phosphate ion transport [GO:0006817]; protein autophosphorylation [GO:0046777]; regulation of transcription, DNA-templated [GO:0006355]	integral component of membrane [GO:0016021]; plasma membrane [GO:0005886]	integral component of membrane [GO:0016021]; plasma membrane [GO:0005886]; ATP binding [GO:0005524]; phosphoprotein phosphatase activity [GO:0004721]; phosphorelay sensor kinase activity [GO:0000155]; phosphate ion transport [GO:0006817]; protein autophosphorylation [GO:0046777]; regulation of transcription, DNA-templated [GO:0006355]	ATP binding [GO:0005524]; phosphoprotein phosphatase activity [GO:0004721]; phosphorelay sensor kinase activity [GO:0000155]	GO:0000155; GO:0004721; GO:0005524; GO:0005886; GO:0006355; GO:0006817; GO:0016021; GO:0046777		ALHTMREQTQRMEGLVK	0.99299	0	0	0	15.2906	14.2986	0	0	0	0	0	0	14.433	0	0	0	0	0	0
P45610	P45610	TONB_KLEPN	Protein TonB	tonB	Klebsiella pneumoniae	protein transport [GO:0015031]	integral component of membrane [GO:0016021]; outer membrane-bounded periplasmic space [GO:0030288]; plasma membrane [GO:0005886]	integral component of membrane [GO:0016021]; outer membrane-bounded periplasmic space [GO:0030288]; plasma membrane [GO:0005886]; energy transducer activity [GO:0031992]; siderophore transmembrane transporter activity [GO:0015343]; protein transport [GO:0015031]	energy transducer activity [GO:0031992]; siderophore transmembrane transporter activity [GO:0015343]	GO:0005886; GO:0015031; GO:0015343; GO:0016021; GO:0030288; GO:0031992		MTLDLPR	0.98699	0	0	0	0	0	0	0	0	0	0	0	0	0	0	0	0	0	13.4649
P47981	P47981	NADR_KLEPN	Trifunctional NAD biosynthesis/regulator protein NadR [Includes: Transcriptional regulator NadR; Nicotinamide mononucleotide adenylyltransferase (NMN adenylyltransferase) (NMN-AT) (NMNAT) (EC 2.7.7.1) (Nicotinamide ribonucleotide adenylyltransferase) (Nicotinamide-nucleotide adenylyltransferase); Ribosylnicotinamide kinase (RNK) (EC 2.7.1.22) (Nicotinamide riboside kinase) (NRK) (NmR-K)]	nadR	Klebsiella pneumoniae	NAD biosynthetic process [GO:0009435]; phosphorylation [GO:0016310]	cytoplasm [GO:0005737]; plasma membrane [GO:0005886]	cytoplasm [GO:0005737]; plasma membrane [GO:0005886]; ATP binding [GO:0005524]; DNA binding [GO:0003677]; nicotinamide-nucleotide adenylyltransferase activity [GO:0000309]; ribosylnicotinamide kinase activity [GO:0050262]; NAD biosynthetic process [GO:0009435]; phosphorylation [GO:0016310]	ATP binding [GO:0005524]; DNA binding [GO:0003677]; nicotinamide-nucleotide adenylyltransferase activity [GO:0000309]; ribosylnicotinamide kinase activity [GO:0050262]	GO:0000309; GO:0003677; GO:0005524; GO:0005737; GO:0005886; GO:0009435; GO:0016310; GO:0050262	PATHWAY: Cofactor biosynthesis; NAD(+) biosynthesis [regulation].; PATHWAY: Cofactor biosynthesis; NAD(+) biosynthesis; NAD(+) from nicotinamide D-ribonucleotide: step 1/1.	SSFDYLKSAIK	1.0496	0	0	12.1525	0	0	0	0	0	0	0	0	0	0	11.5402	0	12.9031	0	12.5502
P52671	P52671	UDP_KLEPN	Uridine phosphorylase (UPase) (UrdPase) (EC 2.4.2.3)	udp	Klebsiella pneumoniae	nucleoside catabolic process [GO:0009164]; UMP salvage [GO:0044206]	cytoplasm [GO:0005737]	cytoplasm [GO:0005737]; uridine phosphorylase activity [GO:0004850]; nucleoside catabolic process [GO:0009164]; UMP salvage [GO:0044206]	uridine phosphorylase activity [GO:0004850]	GO:0004850; GO:0005737; GO:0009164; GO:0044206	PATHWAY: Pyrimidine metabolism; UMP biosynthesis via salvage pathway; uracil from uridine (phosphorylase route): step 1/1.	EFTSWRAELDGK	0.98483	13.3511	11.0503	13.9012	14.1762	13.1542	0	0	0	0	15.1347	14.6535	13.5398	0	0	0	13.8583	13.4169	13.0457
P52684	P52684	MAUR_KLEPN	Malonate utilization transcriptional regulator	mauR	Klebsiella pneumoniae			DNA binding [GO:0003677]; DNA-binding transcription factor activity [GO:0003700]	DNA binding [GO:0003677]; DNA-binding transcription factor activity [GO:0003700]	GO:0003677; GO:0003700		ERDADLLALAAEGR	0.9572	0	12.3925	0	16.7932	0	11.5637	0	0	0	0	0	11.8157	0	0	0	0	0	0
P52687	P52687	CITA_KLEPN	Sensor histidine kinase CitA (EC 2.7.13.3)	citA	Klebsiella pneumoniae	protein autophosphorylation [GO:0046777]	integral component of membrane [GO:0016021]; plasma membrane [GO:0005886]	integral component of membrane [GO:0016021]; plasma membrane [GO:0005886]; ATP binding [GO:0005524]; phosphorelay sensor kinase activity [GO:0000155]; protein autophosphorylation [GO:0046777]	ATP binding [GO:0005524]; phosphorelay sensor kinase activity [GO:0000155]	GO:0000155; GO:0005524; GO:0005886; GO:0016021; GO:0046777		GSLGSSLRGK	0.99759	0	14.4288	13.4214	0	0	13.9121	0	0	0	14.1108	14.5585	14.9405	13.8584	0	0	0	0	0
P52688	P52688	CITB_KLEPN	Transcriptional regulatory protein CitB	citB	Klebsiella pneumoniae	phosphorelay signal transduction system [GO:0000160]	cytoplasm [GO:0005737]	cytoplasm [GO:0005737]; DNA binding [GO:0003677]; DNA-binding transcription factor activity [GO:0003700]; phosphorelay signal transduction system [GO:0000160]	DNA binding [GO:0003677]; DNA-binding transcription factor activity [GO:0003700]	GO:0000160; GO:0003677; GO:0003700; GO:0005737		QFPQFDVIGIADK	1.0114	14.521	13.6807	13.4374	0	0	0	0	0	0	0	0	0	0	0	0	0	0	0
P52689	P52689	LTRA_KLEPN	Probable HTH-type transcriptional regulator LtrA	ltrA	Klebsiella pneumoniae			DNA binding [GO:0003677]; DNA-binding transcription factor activity [GO:0003700]	DNA binding [GO:0003677]; DNA-binding transcription factor activity [GO:0003700]	GO:0003677; GO:0003700		AVGRFVIHPLMMAFFHR	0.98257	0	0	14.3757	11.5852	14.3444	14.2516	0	0	0	0	12.4458	0	17.6031	0	0	13.9485	13.4593	14.9738
P59832	P59832	LACY_KLEPN	Lactose permease (Lactose-proton symport)	lacY	Klebsiella pneumoniae		integral component of membrane [GO:0016021]; plasma membrane [GO:0005886]	integral component of membrane [GO:0016021]; plasma membrane [GO:0005886]; carbohydrate:proton symporter activity [GO:0005351]	carbohydrate:proton symporter activity [GO:0005351]	GO:0005351; GO:0005886; GO:0016021		FSELAPR	1.0016	0	0	0	0	13.238	0	0	0	0	0	0	0	0	0	0	15.4526	14.4495	14.7482
P62225	P62225	MERB_KLEPN	Alkylmercury lyase (EC 4.99.1.2) (Organomercurial lyase)	merB	Klebsiella pneumoniae	organomercury catabolic process [GO:0046413]; response to mercury ion [GO:0046689]		alkylmercury lyase activity [GO:0018836]; organomercury catabolic process [GO:0046413]; response to mercury ion [GO:0046689]	alkylmercury lyase activity [GO:0018836]	GO:0018836; GO:0046413; GO:0046689		ETSYVFEIDDRR	1.0169	0	0	13.5331	13.1198	0	0	13.7091	0	0	12.8643	0	0	0	0	0	0	14.1849	0
P71422	P71422	MDCB_KLEPN	2-(5''-triphosphoribosyl)-3'-dephosphocoenzyme-A synthase (2-(5''-triphosphoribosyl)-3'-dephospho-CoA synthase) (EC 2.4.2.52)	mdcB	Klebsiella pneumoniae	phosphorylation [GO:0016310]		ATP binding [GO:0005524]; triphosphoribosyl-dephospho-CoA synthase activity [GO:0046917]; phosphorylation [GO:0016310]	ATP binding [GO:0005524]; triphosphoribosyl-dephospho-CoA synthase activity [GO:0046917]	GO:0005524; GO:0016310; GO:0046917		ETVGRLGR	0.97699	12.9885	12.1561	0	0	0	13.0244	12.6822	12.282	12.1495	0	0	0	13.9865	11.8381	13.3269	0	0	0
P71426	P71426	MDCG_KLEPN	Phosphoribosyl-dephospho-CoA transferase (EC 2.7.7.66) (Malonate decarboxylase holo-[acyl-carrier-protein] synthase) (Holo-ACP synthase)	mdcG mdcF	Klebsiella pneumoniae			nucleotidyltransferase activity [GO:0016779]	nucleotidyltransferase activity [GO:0016779]	GO:0016779		DVDDQARVPVGVRGMK	0.98418	0	0	0	0	0	0	0	0	0	13.3306	12.7994	13.7576	0	0	0	0	11.3591	0
Q02943	Q02943	URE3_KLEPN	Urease subunit gamma (EC 3.5.1.5) (Urea amidohydrolase subunit gamma)	ureA	Klebsiella pneumoniae	urea catabolic process [GO:0043419]	cytoplasm [GO:0005737]	cytoplasm [GO:0005737]; nickel cation binding [GO:0016151]; urease activity [GO:0009039]; urea catabolic process [GO:0043419]	nickel cation binding [GO:0016151]; urease activity [GO:0009039]	GO:0005737; GO:0009039; GO:0016151; GO:0043419	PATHWAY: Nitrogen metabolism; urea degradation; CO(2) and NH(3) from urea (urease route): step 1/1. {ECO:0000255|HAMAP-Rule:MF_00739}.	SVASLMEEGRHVLTRK	0.94737	0	0	0	0	0	0	0	0	0	0	0	0	12.5187	0	12.7214	0	0	0
Q02944	Q02944	URED_KLEPN	Urease accessory protein UreD	ureD	Klebsiella pneumoniae	nitrogen compound metabolic process [GO:0006807]	cytoplasm [GO:0005737]	cytoplasm [GO:0005737]; nickel cation binding [GO:0016151]; nitrogen compound metabolic process [GO:0006807]	nickel cation binding [GO:0016151]	GO:0005737; GO:0006807; GO:0016151		DALAPLGLYAGASLTDR	0.99773	0	14.9414	13.5331	0	0	14.3626	0	0	0	14.8364	14.7469	14.892	14.9586	16.365	16.5477	12.5813	12.4105	0
Q07411	Q07411	PPK1_KLEPN	Polyphosphate kinase (EC 2.7.4.1) (ATP-polyphosphate phosphotransferase) (Polyphosphoric acid kinase)	ppk	Klebsiella pneumoniae	organophosphate metabolic process [GO:0019637]; phosphorylation [GO:0016310]; polyphosphate biosynthetic process [GO:0006799]	polyphosphate kinase complex [GO:0009358]	polyphosphate kinase complex [GO:0009358]; ATP binding [GO:0005524]; metal ion binding [GO:0046872]; polyphosphate kinase activity [GO:0008976]; organophosphate metabolic process [GO:0019637]; phosphorylation [GO:0016310]; polyphosphate biosynthetic process [GO:0006799]	ATP binding [GO:0005524]; metal ion binding [GO:0046872]; polyphosphate kinase activity [GO:0008976]	GO:0005524; GO:0006799; GO:0008976; GO:0009358; GO:0016310; GO:0019637; GO:0046872		FRNGFDAIRER	0.97493	14.1036	13.9274	12.7955	16.0061	14.7722	14.3388	0	0	0	13.2749	12.5315	13.2286	11.9941	12.6279	0	15.8434	14.7084	15.2825
Q48412	Q48412	ROMA_KLEPN	Outer membrane protein RomA	romA	Klebsiella pneumoniae		cell outer membrane [GO:0009279]	cell outer membrane [GO:0009279]		GO:0009279		HFSGRGLK	0.98715	12.1666	0	0	13.4504	0	13.5649	0	13.5114	0	0	0	0	0	13.7782	0	14.1068	0	14.1721
Q48445	Q48445	YC19_KLEPN	UPF0053 protein in cps region (ORF19)		Klebsiella pneumoniae		integral component of membrane [GO:0016021]; plasma membrane [GO:0005886]	integral component of membrane [GO:0016021]; plasma membrane [GO:0005886]; flavin adenine dinucleotide binding [GO:0050660]	flavin adenine dinucleotide binding [GO:0050660]	GO:0005886; GO:0016021; GO:0050660		NQHTRLVVTGGK	0.99465	0	0	0	0	0	0	0	0	0	0	0	0	0	0	0	11.9331	0	0
Q48447	Q48447	GALF_KLEPN	UTP--glucose-1-phosphate uridylyltransferase (EC 2.7.7.9) (Alpha-D-glucosyl-1-phosphate uridylyltransferase) (UDP-glucose pyrophosphorylase) (UDPGP) (Uridine diphosphoglucose pyrophosphorylase)	galF	Klebsiella pneumoniae	capsule polysaccharide biosynthetic process [GO:0045227]; lipopolysaccharide biosynthetic process [GO:0009103]; UDP-glucose metabolic process [GO:0006011]		enzyme regulator activity [GO:0030234]; UTP:glucose-1-phosphate uridylyltransferase activity [GO:0003983]; capsule polysaccharide biosynthetic process [GO:0045227]; lipopolysaccharide biosynthetic process [GO:0009103]; UDP-glucose metabolic process [GO:0006011]	enzyme regulator activity [GO:0030234]; UTP:glucose-1-phosphate uridylyltransferase activity [GO:0003983]	GO:0003983; GO:0006011; GO:0009103; GO:0030234; GO:0045227	PATHWAY: Carbohydrate metabolism; nucleotide-sugar metabolism.; PATHWAY: Capsule biogenesis; capsule polysaccharide biosynthesis.	IQLTDAIAELAKKQSVDAMLMTGESYDCGK	0.63636	0	0	0	0	0	11.5391	0	0	0	0	12.6863	0	0	0	0	0	0	0
Q48448	Q48448	YC02_KLEPN	Uncharacterized 22.5 kDa protein in cps region (ORF2)		Klebsiella pneumoniae							LLAWQWSLLFGITGAIVCASK	1.0054	0	0	0	0	0	0	0	0	0	0	0	0	0	11.5862	0	0	0	0
Q48449	Q48449	YC03_KLEPN	Uncharacterized 55.8 kDa protein in cps region (ORF3)		Klebsiella pneumoniae							ALSILVFPSFSLR	0.98301	0	0	12.9345	12.7686	13.3879	12.6826	0	0	0	0	0	0	12.8378	0	13.0851	0	0	0
Q48450	Q48450	YC04_KLEPN	Putative capsule polysaccharide export protein (ORF4)		Klebsiella pneumoniae	ion transport [GO:0006811]	cell outer membrane [GO:0009279]; pore complex [GO:0046930]	cell outer membrane [GO:0009279]; pore complex [GO:0046930]; polysaccharide transmembrane transporter activity [GO:0015159]; porin activity [GO:0015288]; ion transport [GO:0006811]	polysaccharide transmembrane transporter activity [GO:0015159]; porin activity [GO:0015288]	GO:0006811; GO:0009279; GO:0015159; GO:0015288; GO:0046930		DTKVSLYALMQK	0.99112	0	0	0	0	0	0	0	0	0	0	0	0	0	0	0	13.8507	13.8269	13.7743
Q48451	Q48451	YOR5_KLEPN	Putative low molecular weight protein-tyrosine-phosphatase (EC 3.1.3.48) (ORF5)		Klebsiella pneumoniae	protein dephosphorylation [GO:0006470]		protein tyrosine phosphatase activity [GO:0004725]; protein dephosphorylation [GO:0006470]	protein tyrosine phosphatase activity [GO:0004725]	GO:0004725; GO:0006470		KSEEAFASVFK	1.0329	0	0	13.7793	0	0	0	0	0	0	0	0	0	0	0	0	13.9565	13.3723	14.0909
Q48452	Q48452	YC06_KLEPN	Putative tyrosine-protein kinase in cps region (EC 2.7.10.-) (ORF6)		Klebsiella pneumoniae	extracellular polysaccharide biosynthetic process [GO:0045226]; lipopolysaccharide biosynthetic process [GO:0009103]	integral component of membrane [GO:0016021]; plasma membrane [GO:0005886]	integral component of membrane [GO:0016021]; plasma membrane [GO:0005886]; ATP binding [GO:0005524]; protein tyrosine kinase activity [GO:0004713]; extracellular polysaccharide biosynthetic process [GO:0045226]; lipopolysaccharide biosynthetic process [GO:0009103]	ATP binding [GO:0005524]; protein tyrosine kinase activity [GO:0004713]	GO:0004713; GO:0005524; GO:0005886; GO:0009103; GO:0016021; GO:0045226	PATHWAY: Glycan metabolism; exopolysaccharide biosynthesis.	ATNKYGYGYNYYDYSYSDK	0.97707	0	12.9395	14.0719	0	9.56889	0	0	0	0	13.7094	12.5556	0	11.4185	0	0	0	12.1021	0
Q48453	Q48453	YC07_KLEPN	Uncharacterized 41.2 kDa protein in cps region (ORF7)		Klebsiella pneumoniae			glycosyltransferase activity [GO:0016757]	glycosyltransferase activity [GO:0016757]	GO:0016757		IKVVYNAVSLDGQEKLER	0.99103	0	0	0	13.3473	0	0	0	0	0	0	0	0	0	0	0	0	0	0
Q48454	Q48454	YC08_KLEPN	Uncharacterized 42.6 kDa protein in cps region (ORF8)		Klebsiella pneumoniae			glycosyltransferase activity [GO:0016757]	glycosyltransferase activity [GO:0016757]	GO:0016757		HIEAGFFKSTEK	0.98656	0	13.5951	0	14.7376	13.8076	0	13.5392	0	14.5527	14.8547	14.721	14.3886	13.2024	0	0	13.8803	13.2946	0
Q48455	Q48455	YC09_KLEPN	Uncharacterized 44.6 kDa protein in cps region (ORF9)		Klebsiella pneumoniae							DINSSFDK	1.0361	20.3284	19.9031	19.0239	0	0	14.683	12.3481	12.4974	14.647	0	15.3417	0	0	0	14.3188	0	0	0
Q48456	Q48456	YC10_KLEPN	Uncharacterized 49.5 kDa protein in cps region (ORF10)		Klebsiella pneumoniae		integral component of membrane [GO:0016021]; plasma membrane [GO:0005886]	integral component of membrane [GO:0016021]; plasma membrane [GO:0005886]		GO:0005886; GO:0016021		DIRAGAALIIIVVIFSVLLNYLDPAIINNK	0.98467	0	0	0	0	0	0	0	0	11.4569	0	0	0	0	0	0	13.0161	12.6241	0
Q48457	Q48457	YCP11_KLEPN	Uncharacterized membrane protein in cps region (ORF11)		Klebsiella pneumoniae	polysaccharide biosynthetic process [GO:0000271]	integral component of membrane [GO:0016021]; plasma membrane [GO:0005886]	integral component of membrane [GO:0016021]; plasma membrane [GO:0005886]; polysaccharide biosynthetic process [GO:0000271]		GO:0000271; GO:0005886; GO:0016021		GLFRQLLLKS	0.97706	0	12.195	14.0896	0	0	0	0	12.1149	12.2808	0	13.2534	0	0	0	0	0	0	14.6873
Q48458	Q48458	YC12_KLEPN	Uncharacterized 65.4 kDa protein in cps region (ORF12)		Klebsiella pneumoniae							FGEKLPDNIR	0.98319	0	0	0	14.6716	13.5969	0	12.7047	0	0	14.8902	14.9502	15.3988	13.6617	14.1968	14.062	0	13.9737	12.8329
Q48459	Q48459	YC13_KLEPN	Uncharacterized 24.8 kDa protein in cps region (ORF13)		Klebsiella pneumoniae							IFNKVIER	1.0383	0	0	0	0	0	0	0	0	0	0	0	13.1674	0	0	0	0	0	0
Q48460	Q48460	GPPUS_KLEPN	UDP-glucose:undecaprenyl-phosphate glucose-1-phosphate transferase (UDP-Glc:Und-P Glc-1-P transferase) (EC 2.7.8.31) (Capsular polysaccharide biosynthesis lipid carrier glucose-1-P transferase) (Glucosyl-P-P-undecaprenol synthase) (ORF14)		Klebsiella pneumoniae	capsule polysaccharide biosynthetic process [GO:0045227]; lipopolysaccharide biosynthetic process [GO:0009103]	integral component of membrane [GO:0016021]; plasma membrane [GO:0005886]	integral component of membrane [GO:0016021]; plasma membrane [GO:0005886]; glycosyltransferase activity [GO:0016757]; capsule polysaccharide biosynthetic process [GO:0045227]; lipopolysaccharide biosynthetic process [GO:0009103]	glycosyltransferase activity [GO:0016757]	GO:0005886; GO:0009103; GO:0016021; GO:0016757; GO:0045227	PATHWAY: Capsule biogenesis; capsule polysaccharide biosynthesis.	ALAGFFRR	0.99679	0	12.7442	12.894	17.0232	15.5003	0	13.6898	14.2335	0	14.7011	0	0	12.0141	11.892	0	12.1589	0	0
Q48462	Q48462	MANC_KLEPN	Mannose-1-phosphate guanylyltransferase (EC 2.7.7.13) (GDP-mannose pyrophosphorylase) (GMP) (GMPP) (ORF16)	manC cpsB	Klebsiella pneumoniae	GDP-mannose biosynthetic process [GO:0009298]; lipopolysaccharide biosynthetic process [GO:0009103]		GTP binding [GO:0005525]; mannose-1-phosphate guanylyltransferase activity [GO:0004475]; GDP-mannose biosynthetic process [GO:0009298]; lipopolysaccharide biosynthetic process [GO:0009103]	GTP binding [GO:0005525]; mannose-1-phosphate guanylyltransferase activity [GO:0004475]	GO:0004475; GO:0005525; GO:0009103; GO:0009298	PATHWAY: Nucleotide-sugar biosynthesis; GDP-alpha-D-mannose biosynthesis; GDP-alpha-D-mannose from alpha-D-mannose 1-phosphate (GTP route): step 1/1.	EIYRPWGRCDVVVQTPR	0.99577	0	0	0	0	13.8911	0	0	0	0	0	0	0	0	0	0	0	0	0
Q48473	Q48473	OMPC_KLEPN	Outer membrane porin C (Outer membrane protein C) (Porin OmpC) (Porin ompk36)	ompC ompK36	Klebsiella pneumoniae	ion transmembrane transport [GO:0034220]	cell outer membrane [GO:0009279]; pore complex [GO:0046930]	cell outer membrane [GO:0009279]; pore complex [GO:0046930]; porin activity [GO:0015288]; ion transmembrane transport [GO:0034220]	porin activity [GO:0015288]	GO:0009279; GO:0015288; GO:0034220; GO:0046930		ANGVATYRNSDFFGLVDGLNFALQYQGK	0.48571	0	0	0	0	0	0	0	0	0	0	0	0	13.0409	0	0	0	0	0
Q48476	Q48476	RFBB1_KLEPN	O-antigen export system ATP-binding protein RfbB	rfbB	Klebsiella pneumoniae	polysaccharide transport [GO:0015774]	plasma membrane [GO:0005886]	plasma membrane [GO:0005886]; ABC-type transporter activity [GO:0140359]; ATP binding [GO:0005524]; polysaccharide transport [GO:0015774]	ABC-type transporter activity [GO:0140359]; ATP binding [GO:0005524]	GO:0005524; GO:0005886; GO:0015774; GO:0140359		EVGSAERIIELYK	1.0451	0	0	0	13.9396	13.9794	0	0	0	0	13.3934	13.4148	13.198	0	0	0	0	0	0
Q48479	Q48479	RFBB2_KLEPN	O-antigen export system ATP-binding protein RfbB	rfbB	Klebsiella pneumoniae	polysaccharide transport [GO:0015774]	plasma membrane [GO:0005886]	plasma membrane [GO:0005886]; ABC-type transporter activity [GO:0140359]; ATP binding [GO:0005524]; polysaccharide transport [GO:0015774]	ABC-type transporter activity [GO:0140359]; ATP binding [GO:0005524]	GO:0005524; GO:0005886; GO:0015774; GO:0140359		GRKYLAIEDISFTVAK	0.94667	0	0	0	0	0	0	0	0	0	0	0	12.6617	0	0	0	0	0	0
Q48481	Q48481	GLF8_KLEPN	Probable UDP-galactopyranose mutase (UGM) (EC 5.4.99.9) (UDP-GALP mutase) (Uridine 5-diphosphate galactopyranose mutase)	rfbD	Klebsiella pneumoniae	O antigen biosynthetic process [GO:0009243]		UDP-galactopyranose mutase activity [GO:0008767]; O antigen biosynthetic process [GO:0009243]	UDP-galactopyranose mutase activity [GO:0008767]	GO:0008767; GO:0009243	PATHWAY: Bacterial outer membrane biogenesis; LPS O-antigen biosynthesis.	EYSRACGENDIPYYPIRQMGEMALLEK	0.98761	0	15.8973	11.7071	0	12.8265	0	0	0	0	0	11.7894	0	0	0	0	13.9346	13.2985	13.66
Q48485	Q48485	GLF1_KLEPN	UDP-galactopyranose mutase (UGM) (EC 5.4.99.9) (UDP-GALP mutase) (Uridine 5-diphosphate galactopyranose mutase)	rfbD	Klebsiella pneumoniae	O antigen biosynthetic process [GO:0009243]		UDP-galactopyranose mutase activity [GO:0008767]; O antigen biosynthetic process [GO:0009243]	UDP-galactopyranose mutase activity [GO:0008767]	GO:0008767; GO:0009243	PATHWAY: Bacterial outer membrane biogenesis; LPS O-antigen biosynthesis.	GDSTIADPQTFEEQALR	0.97963	13.9506	0	12.3752	0	0	0	13.1401	0	0	13.9684	14.1391	13.3351	14.3235	14.4251	15.1331	0	0	0
Q59477	Q59477	DHAT_KLEPN	1,3-propanediol dehydrogenase (EC 1.1.1.202) (1,3-propanediol oxidoreductase) (3-hydroxypropionaldehyde reductase)	dhaT	Klebsiella pneumoniae			1,3-propanediol dehydrogenase activity [GO:0047516]; metal ion binding [GO:0046872]	1,3-propanediol dehydrogenase activity [GO:0047516]; metal ion binding [GO:0046872]	GO:0046872; GO:0047516		DGNAFSNPRK	0.97132	0	0	13.9071	0	0	0	0	12.6557	13.0714	0	0	0	0	0	12.0642	0	0	0
Q59478	Q59478	ALYA_KLEPN	Alginate lyase (EC 4.2.2.3) (Poly(beta-D-mannuronate) lyase) (Poly(mana) alginate lyase)	alyA	Klebsiella pneumoniae		extracellular region [GO:0005576]	extracellular region [GO:0005576]; poly(beta-D-mannuronate) lyase activity [GO:0045135]	poly(beta-D-mannuronate) lyase activity [GO:0045135]	GO:0005576; GO:0045135		NNWVLSSAPLSEQKK	0.84746	0	0	0	0	11.6475	0	0	0	0	10.7255	0	0	0	0	0	0	0	0
Q6U5S4	Q6U5S4	GCH4_KLEPN	GTP cyclohydrolase FolE2 (EC 3.5.4.16)	folE2 LV189	Klebsiella pneumoniae	7,8-dihydroneopterin 3'-triphosphate biosynthetic process [GO:0035998]		GTP cyclohydrolase I activity [GO:0003934]; 7,8-dihydroneopterin 3'-triphosphate biosynthetic process [GO:0035998]	GTP cyclohydrolase I activity [GO:0003934]	GO:0003934; GO:0035998	PATHWAY: Cofactor biosynthesis; 7,8-dihydroneopterin triphosphate biosynthesis; 7,8-dihydroneopterin triphosphate from GTP: step 1/1. {ECO:0000255|HAMAP-Rule:MF_01527}.	AFLVSHQGR	0.97716	12.6722	12.3801	12.9493	0	0	13.9204	14.0702	0	13.1299	0	14.4794	0	0	0	0	0	13.3229	0
Q6U607	Q6U607	IUTA_KLEPN	Ferric aerobactin receptor (Iron-regulated outer membrane proteins) (IROMPs)	iutA LV107	Klebsiella pneumoniae	aerobactin transport [GO:0019271]; iron ion homeostasis [GO:0055072]	cell outer membrane [GO:0009279]	cell outer membrane [GO:0009279]; siderophore uptake transmembrane transporter activity [GO:0015344]; signaling receptor activity [GO:0038023]; aerobactin transport [GO:0019271]; iron ion homeostasis [GO:0055072]	siderophore uptake transmembrane transporter activity [GO:0015344]; signaling receptor activity [GO:0038023]	GO:0009279; GO:0015344; GO:0019271; GO:0038023; GO:0055072		APLYYSPGYGPASLYDYKGR	0.78302	0	0	13.4682	0	0	12.2874	0	0	0	0	13.6348	0	0	0	11.9482	0	13.1896	0
Q765S0	Q765S0	ALLR_KLEPN	HTH-type transcriptional repressor AllR (Negative regulator of allantoin and glyoxylate utilization operons)	allR	Klebsiella pneumoniae	regulation of transcription, DNA-templated [GO:0006355]		DNA binding [GO:0003677]; regulation of transcription, DNA-templated [GO:0006355]	DNA binding [GO:0003677]	GO:0003677; GO:0006355		DVLSVGGPFMR	1	0	12.3352	0	0	0	0	0	0	0	0	0	0	0	12.4923	0	0	0	0
Q765S2	Q765S2	ALLS_KLEPN	HTH-type transcriptional activator AllS	allS	Klebsiella pneumoniae			DNA binding [GO:0003677]; DNA-binding transcription factor activity [GO:0003700]	DNA binding [GO:0003677]; DNA-binding transcription factor activity [GO:0003700]	GO:0003677; GO:0003700		AMLDPETLRTFVSVAETGSFSRAAEK	1	0	0	0	14.015	15.0108	0	0	0	0	0	0	0	0	0	0	0	13.025	0
Q93LQ8	Q93LQ8	BGLK_KLEPN	Beta-glucoside kinase (EC 2.7.1.85)	bglK	Klebsiella pneumoniae	carbohydrate metabolic process [GO:0005975]; phosphorylation [GO:0016310]		ATP binding [GO:0005524]; beta-glucoside kinase activity [GO:0047700]; carbohydrate metabolic process [GO:0005975]; phosphorylation [GO:0016310]	ATP binding [GO:0005524]; beta-glucoside kinase activity [GO:0047700]	GO:0005524; GO:0005975; GO:0016310; GO:0047700		FRAGEFGYMLTDRPGGRDPR	0.98217	0	0	0	0	0	0	0	0	0	0	0	0	13.1305	0	0	0	0	0
Q93MH5	Q93MH5	ASR_KLEPN	Acid shock protein	asr	Klebsiella pneumoniae		periplasmic space [GO:0042597]	periplasmic space [GO:0042597]		GO:0042597		AEAKPAAAQKAQAAK	0.97463	0	0	0	0	0	0	0	0	0	13.6969	0	0	0	0	0	0	0	0
Q9AGA6	Q9AGA6	AGLB_KLEPN	6-phospho-alpha-glucosidase (EC 3.2.1.122)	aglB	Klebsiella pneumoniae	sucrose metabolic process [GO:0005985]		maltose-6'-phosphate glucosidase activity [GO:0050081]; metal ion binding [GO:0046872]; oxidoreductase activity, acting on the CH-OH group of donors, NAD or NADP as acceptor [GO:0016616]; sucrose metabolic process [GO:0005985]	maltose-6'-phosphate glucosidase activity [GO:0050081]; metal ion binding [GO:0046872]; oxidoreductase activity, acting on the CH-OH group of donors, NAD or NADP as acceptor [GO:0016616]	GO:0005985; GO:0016616; GO:0046872; GO:0050081	PATHWAY: Glycan biosynthesis; sucrose metabolism.	GLMSQQVAVEK	0.98582	0	0	0	0	0	0	11.7787	0	0	0	0	0	13.0258	0	0	13.423	12.4137	12.4721
Q9AGA7	Q9AGA7	PTUCB_KLEPN	PTS system alpha-glucoside-specific EIICB component [Includes: Alpha-glucoside permease IIC component (PTS system alpha-glucoside-specific EIIC component); Alpha-glucoside-specific phosphotransferase enzyme IIB component (EC 2.7.1.-) (PTS system alpha-glucoside-specific EIIB component)]	aglA	Klebsiella pneumoniae	phosphoenolpyruvate-dependent sugar phosphotransferase system [GO:0009401]; phosphorylation [GO:0016310]	integral component of membrane [GO:0016021]; plasma membrane [GO:0005886]	integral component of membrane [GO:0016021]; plasma membrane [GO:0005886]; kinase activity [GO:0016301]; protein-N(PI)-phosphohistidine-sugar phosphotransferase activity [GO:0008982]; phosphoenolpyruvate-dependent sugar phosphotransferase system [GO:0009401]; phosphorylation [GO:0016310]	kinase activity [GO:0016301]; protein-N(PI)-phosphohistidine-sugar phosphotransferase activity [GO:0008982]	GO:0005886; GO:0008982; GO:0009401; GO:0016021; GO:0016301; GO:0016310		GNGIQVIVGLHVPQVR	1.0341	0	0	0	0	0	0	0	0	0	0	0	0	0	0	11.734	0	0	0
Q9F663	Q9F663	BLKPC_KLEPN	Carbapenem-hydrolyzing beta-lactamase KPC (EC 3.5.2.6) (Carbapenem-hydrolyzing beta-lactamase KPC-1)	bla kpc kpc1	Klebsiella pneumoniae	beta-lactam antibiotic catabolic process [GO:0030655]; response to antibiotic [GO:0046677]		beta-lactamase activity [GO:0008800]; beta-lactam antibiotic catabolic process [GO:0030655]; response to antibiotic [GO:0046677]	beta-lactamase activity [GO:0008800]	GO:0008800; GO:0030655; GO:0046677		ELGGPAGLTAFMR	1.0281	13.01	0	0	0	0	14.3529	0	10.6681	0	0	0	0	0	0	0	0	0	0
Q9S424	Q9S424	BLA13_KLEPN	Beta-lactamase SHV-13 (EC 3.5.2.6)	bla shv13	Klebsiella pneumoniae	beta-lactam antibiotic catabolic process [GO:0030655]; response to antibiotic [GO:0046677]		beta-lactamase activity [GO:0008800]; beta-lactam antibiotic catabolic process [GO:0030655]; response to antibiotic [GO:0046677]	beta-lactamase activity [GO:0008800]	GO:0008800; GO:0030655; GO:0046677		LDRWETELNEALPGDAR	1.0012	16.1354	15.106	15.1752	0	0	0	0	12.6351	12.8574	13.7117	11.9309	14.7356	0	0	12.2673	0	12.0013	0
Q9X758	Q9X758	ANSME_KLEPN	Serine-type anaerobic sulfatase-maturating enzyme (Ser-type anaerobic sulfatase-maturating enzyme) (EC 1.1.98.7) (Anaerobic sulfatase-maturating enzyme) (AnSME) (Arylsulfatase-activating protein) (Formylglycine-generating enzyme)	atsB	Klebsiella pneumoniae		cytoplasm [GO:0005737]	cytoplasm [GO:0005737]; 4 iron, 4 sulfur cluster binding [GO:0051539]; metal ion binding [GO:0046872]; oxidoreductase activity [GO:0016491]	4 iron, 4 sulfur cluster binding [GO:0051539]; metal ion binding [GO:0046872]; oxidoreductase activity [GO:0016491]	GO:0005737; GO:0016491; GO:0046872; GO:0051539	PATHWAY: Protein modification; sulfatase oxidation. {ECO:0000305}.	EGYQLSADNWGRFMVGIWR	1.0332	0	0	0	14.4512	14.2135	0	11.6097	0	0	0	0	0	0	0	0	11.9275	0	12.2145
Q9X759	Q9X759	ATSA_KLEPN	Arylsulfatase (AS) (EC 3.1.6.1) (Aryl-sulfate sulphohydrolase)	atsA	Klebsiella pneumoniae		periplasmic space [GO:0042597]	periplasmic space [GO:0042597]; arylsulfatase activity [GO:0004065]; metal ion binding [GO:0046872]	arylsulfatase activity [GO:0004065]; metal ion binding [GO:0046872]	GO:0004065; GO:0042597; GO:0046872		AMSEAYEAFAKRTMVTK	0.98732	0	0	0	13.5183	14.2683	13.9685	0	0	0	0	0	0	13.5226	0	13.2143	13.7488	13.9077	0
Q9XBM6	Q9XBM6	MTLD_KLEPN	Mannitol-1-phosphate 5-dehydrogenase (EC 1.1.1.17)	mtlD	Klebsiella pneumoniae	mannitol metabolic process [GO:0019594]		mannitol-1-phosphate 5-dehydrogenase activity [GO:0008926]; mannitol metabolic process [GO:0019594]	mannitol-1-phosphate 5-dehydrogenase activity [GO:0008926]	GO:0008926; GO:0019594		ALHFGAGNIGRGFIGK	0.92857	0	0	0	0	0	0	0	0	0	0	14.0126	13.1526	0	0	0	0	0	0
Q9XBM7	Q9XBM7	PTM3C_KLEPN	PTS system mannitol-specific EIICBA component (EIICBA-Mtl) (EII-Mtl) [Includes: Mannitol permease IIC component (PTS system mannitol-specific EIIC component); Mannitol-specific phosphotransferase enzyme IIB component (EC 2.7.1.197) (PTS system mannitol-specific EIIB component); Mannitol-specific phosphotransferase enzyme IIA component (PTS system mannitol-specific EIIA component)]	mtlA	Klebsiella pneumoniae	phosphoenolpyruvate-dependent sugar phosphotransferase system [GO:0009401]; phosphorylation [GO:0016310]	integral component of membrane [GO:0016021]; plasma membrane [GO:0005886]	integral component of membrane [GO:0016021]; plasma membrane [GO:0005886]; kinase activity [GO:0016301]; protein-N(PI)-phosphohistidine-mannitol phosphotransferase system transmembrane transporter activity [GO:0022872]; phosphoenolpyruvate-dependent sugar phosphotransferase system [GO:0009401]; phosphorylation [GO:0016310]	kinase activity [GO:0016301]; protein-N(PI)-phosphohistidine-mannitol phosphotransferase system transmembrane transporter activity [GO:0022872]	GO:0005886; GO:0009401; GO:0016021; GO:0016301; GO:0016310; GO:0022872		DRVLKTGVVFCQYPEGVR	0.88732	0	0	11.4714	0	0	0	0	0	0	0	0	0	0	0	0	0	0	0
Q9XC90	Q9XC90	WAAE_KLEPN	Lipopolysaccharide core biosynthesis glycosyltransferase WaaE (EC 2.4.-.-)	waaE	Klebsiella pneumoniae	lipopolysaccharide core region biosynthetic process [GO:0009244]		glycosyltransferase activity [GO:0016757]; lipopolysaccharide core region biosynthetic process [GO:0009244]	glycosyltransferase activity [GO:0016757]	GO:0009244; GO:0016757	PATHWAY: Bacterial outer membrane biogenesis; LPS core biosynthesis.	AQDYATGDWVLMIDTDER	0.99885	0	0	12.428	14.6218	14.3621	13.1735	0	0	0	0	0	13.4378	0	13.0551	0	0	12.5311	0
Q9XCA1	Q9XCA1	HLDD_KLEPN	ADP-L-glycero-D-manno-heptose-6-epimerase (EC 5.1.3.20) (ADP-L-glycero-beta-D-manno-heptose-6-epimerase) (ADP-glyceromanno-heptose 6-epimerase) (ADP-hep 6-epimerase) (AGME)	hldD gmhD	Klebsiella pneumoniae	ADP-L-glycero-beta-D-manno-heptose biosynthetic process [GO:0097171]; lipopolysaccharide core region biosynthetic process [GO:0009244]		ADP-glyceromanno-heptose 6-epimerase activity [GO:0008712]; NADP binding [GO:0050661]; ADP-L-glycero-beta-D-manno-heptose biosynthetic process [GO:0097171]; lipopolysaccharide core region biosynthetic process [GO:0009244]	ADP-glyceromanno-heptose 6-epimerase activity [GO:0008712]; NADP binding [GO:0050661]	GO:0008712; GO:0009244; GO:0050661; GO:0097171	PATHWAY: Nucleotide-sugar biosynthesis; ADP-L-glycero-beta-D-manno-heptose biosynthesis; ADP-L-glycero-beta-D-manno-heptose from D-glycero-beta-D-manno-heptose 7-phosphate: step 4/4. {ECO:0000255|HAMAP-Rule:MF_01601}.; PATHWAY: Bacterial outer membrane biogenesis; LPS core biosynthesis.	AGYDKPFK	0.97303	16.9587	12.3411	0	0	0	0	0	0	0	14.8632	13.4049	0	14.2583	14.6792	14.6073	0	0	0
B5XMV0	B5XMV0	LLDD_KLEP3	L-lactate dehydrogenase (EC 1.1.-.-)	lldD KPK_0146	Klebsiella pneumoniae (strain 342)	lactate oxidation [GO:0019516]	plasma membrane [GO:0005886]	plasma membrane [GO:0005886]; FMN binding [GO:0010181]; lactate dehydrogenase activity [GO:0004457]; lactate oxidation [GO:0019516]	FMN binding [GO:0010181]; lactate dehydrogenase activity [GO:0004457]	GO:0004457; GO:0005886; GO:0010181; GO:0019516		AAAQRILPPFLFHYIDGGAYAEHTLRR	0.98623	0	13.5665	0	0	11.3902	0	13.3985	0	0	0	0	10.3427	0	0	0	0	11.4535	0
B5XMW1	B5XMW1	SELA_KLEP3	L-seryl-tRNA(Sec) selenium transferase (EC 2.9.1.1) (Selenocysteine synthase) (Sec synthase) (Selenocysteinyl-tRNA(Sec) synthase)	selA KPK_0157	Klebsiella pneumoniae (strain 342)	selenocysteine incorporation [GO:0001514]; selenocysteinyl-tRNA(Sec) biosynthetic process [GO:0097056]	cytoplasm [GO:0005737]	cytoplasm [GO:0005737]; L-seryl-tRNASec selenium transferase activity [GO:0004125]; selenocysteine incorporation [GO:0001514]; selenocysteinyl-tRNA(Sec) biosynthetic process [GO:0097056]	L-seryl-tRNASec selenium transferase activity [GO:0004125]	GO:0001514; GO:0004125; GO:0005737; GO:0097056	PATHWAY: Aminoacyl-tRNA biosynthesis; selenocysteinyl-tRNA(Sec) biosynthesis; selenocysteinyl-tRNA(Sec) from L-seryl-tRNA(Sec) (bacterial route): step 1/1. {ECO:0000255|HAMAP-Rule:MF_00423}.	LEALAARWR	0.9834	0	0	0	13.7889	0	14.6141	0	0	0	13.5348	0	0	0	0	0	0	13.9866	13.6064
B5XMX0	B5XMX0	DLGD_KLEP3	2,3-diketo-L-gulonate reductase (2,3-DKG reductase) (EC 1.1.1.130) (3-dehydro-L-gulonate 2-dehydrogenase)	dlgD KPK_0166	Klebsiella pneumoniae (strain 342)		cytoplasm [GO:0005737]	cytoplasm [GO:0005737]; 3-dehydro-L-gulonate 2-dehydrogenase activity [GO:0047559]; NAD+ binding [GO:0070403]	3-dehydro-L-gulonate 2-dehydrogenase activity [GO:0047559]; NAD+ binding [GO:0070403]	GO:0005737; GO:0047559; GO:0070403		DGITVDDSVWAKIQAL	0.97626	13.6367	13.0865	13.742	12.8939	0	0	0	0	0	0	0	0	0	0	0	0	0	0
B5XMY6	B5XMY6	SYGA_KLEP3	Glycine--tRNA ligase alpha subunit (EC 6.1.1.14) (Glycyl-tRNA synthetase alpha subunit) (GlyRS)	glyQ KPK_0182	Klebsiella pneumoniae (strain 342)	glycyl-tRNA aminoacylation [GO:0006426]	cytoplasm [GO:0005737]	cytoplasm [GO:0005737]; ATP binding [GO:0005524]; glycine-tRNA ligase activity [GO:0004820]; glycyl-tRNA aminoacylation [GO:0006426]	ATP binding [GO:0005524]; glycine-tRNA ligase activity [GO:0004820]	GO:0004820; GO:0005524; GO:0005737; GO:0006426		AAHSFNLLDAR	0.99696	15.0452	14.4125	14.2118	0	0	15.5637	0	12.2463	13.5759	0	0	13.6427	0	0	13.5272	14.0456	13.7397	14.0504
B5XMZ4	B5XMZ4	GHRB_KLEP3	Glyoxylate/hydroxypyruvate reductase B (EC 1.1.1.79) (EC 1.1.1.81)	ghrB KPK_0190	Klebsiella pneumoniae (strain 342)		cytoplasm [GO:0005737]; plasma membrane [GO:0005886]	cytoplasm [GO:0005737]; plasma membrane [GO:0005886]; glycerate dehydrogenase activity [GO:0008465]; glyoxylate reductase (NADP+) activity [GO:0030267]; hydroxypyruvate reductase activity [GO:0016618]; NAD binding [GO:0051287]	glycerate dehydrogenase activity [GO:0008465]; glyoxylate reductase (NADP+) activity [GO:0030267]; hydroxypyruvate reductase activity [GO:0016618]; NAD binding [GO:0051287]	GO:0005737; GO:0005886; GO:0008465; GO:0016618; GO:0030267; GO:0051287		AHFGFGMPILYNAR	0.90769	0	0	0	0	14.3056	0	0	0	0	0	0	0	0	0	0	0	13.4942	0
B5XN47	B5XN47	RSMJ_KLEP3	Ribosomal RNA small subunit methyltransferase J (EC 2.1.1.242) (16S rRNA m2G1516 methyltransferase) (rRNA (guanine-N(2)-)-methyltransferase)	rsmJ KPK_0245	Klebsiella pneumoniae (strain 342)		cytoplasm [GO:0005737]	cytoplasm [GO:0005737]; rRNA (guanine-N2-)-methyltransferase activity [GO:0008990]	rRNA (guanine-N2-)-methyltransferase activity [GO:0008990]	GO:0005737; GO:0008990		AVGIKGDYLPDVVDATAGLGR	1.0486	0	0	0	0	0	0	0	15.2781	0	0	0	0	0	0	0	13.4173	0	0
B5XN50	B5XN50	USPB_KLEP3	Universal stress protein B	uspB KPK_0248	Klebsiella pneumoniae (strain 342)		integral component of membrane [GO:0016021]; plasma membrane [GO:0005886]	integral component of membrane [GO:0016021]; plasma membrane [GO:0005886]		GO:0005886; GO:0016021		QMRLVWYIYAQRYR	0.87302	0	0	0	0	0	15.0999	0	0	0	0	13.0728	0	0	0	0	0	0	0
B5XN72	B5XN72	Y377_KLEP3	UPF0270 protein KPK_0377	KPK_0377	Klebsiella pneumoniae (strain 342)							EGTDYGEHERSLADKVADVK	0.98082	0	0	0	13.5253	12.9576	0	0	0	0	0	0	0	0	0	0	0	0	0
B5XN76	B5XN76	KEFB_KLEP3	Glutathione-regulated potassium-efflux system protein KefB (K(+)/H(+) antiporter)	kefB KPK_0381	Klebsiella pneumoniae (strain 342)		integral component of plasma membrane [GO:0005887]	integral component of plasma membrane [GO:0005887]; glutathione-regulated potassium exporter activity [GO:0015503]; solute:proton antiporter activity [GO:0015299]	glutathione-regulated potassium exporter activity [GO:0015503]; solute:proton antiporter activity [GO:0015299]	GO:0005887; GO:0015299; GO:0015503		ELMPVHTDTVQVSRVR	0.96962	17.298	19.5078	18.7138	0	13.8551	15.1215	0	0	0	12.8445	0	0	0	13.3784	0	0	0	0
B5XN79	B5XN79	SLYX_KLEP3	Protein SlyX	slyX KPK_0384	Klebsiella pneumoniae (strain 342)							MHDSTLETRLAELESR	1.0245	0	0	14.3179	0	0	13.775	0	0	0	12.1953	0	0	0	0	0	0	0	0
B5XN82	B5XN82	TUSD_KLEP3	Sulfurtransferase TusD (EC 2.8.1.-) (tRNA 2-thiouridine synthesizing protein D)	tusD KPK_0387	Klebsiella pneumoniae (strain 342)	tRNA processing [GO:0008033]	cytoplasm [GO:0005737]	cytoplasm [GO:0005737]; sulfurtransferase activity [GO:0016783]; tRNA processing [GO:0008033]	sulfurtransferase activity [GO:0016783]	GO:0005737; GO:0008033; GO:0016783		EAQQLALASHNLQPGFTLSGLGALAEAALTCDR	1	0	0	0	0	0	0	0	0	0	0	0	0	0	13.4226	0	0	0	0
B5XN83	B5XN83	TUSC_KLEP3	Protein TusC (tRNA 2-thiouridine synthesizing protein C)	tusC KPK_0388	Klebsiella pneumoniae (strain 342)	tRNA processing [GO:0008033]	cytoplasm [GO:0005737]	cytoplasm [GO:0005737]; tRNA processing [GO:0008033]		GO:0005737; GO:0008033		RVAFIFSSAPHGSAAGR	0.97633	0	0	0	0	0	0	0	0	0	0	0	0	0	0	12.806	0	0	0
B5XN85	B5XN85	RS12_KLEP3	30S ribosomal protein S12	rpsL KPK_0390	Klebsiella pneumoniae (strain 342)	translation [GO:0006412]	small ribosomal subunit [GO:0015935]	small ribosomal subunit [GO:0015935]; rRNA binding [GO:0019843]; structural constituent of ribosome [GO:0003735]; tRNA binding [GO:0000049]; translation [GO:0006412]	rRNA binding [GO:0019843]; structural constituent of ribosome [GO:0003735]; tRNA binding [GO:0000049]	GO:0000049; GO:0003735; GO:0006412; GO:0015935; GO:0019843		DLPGVRYHTVR	1.0456	0	0	0	13.6049	0	0	0	0	0	14.123	13.6563	12.8902	0	0	0	0	0	0
B5XN86	B5XN86	RS7_KLEP3	30S ribosomal protein S7	rpsG KPK_0391	Klebsiella pneumoniae (strain 342)	translation [GO:0006412]	small ribosomal subunit [GO:0015935]	small ribosomal subunit [GO:0015935]; rRNA binding [GO:0019843]; structural constituent of ribosome [GO:0003735]; tRNA binding [GO:0000049]; translation [GO:0006412]	rRNA binding [GO:0019843]; structural constituent of ribosome [GO:0003735]; tRNA binding [GO:0000049]	GO:0000049; GO:0003735; GO:0006412; GO:0015935; GO:0019843		FVNILMVDGK	0.98692	0	0	0	0	0	14.3673	0	0	0	0	0	0	11.2867	0	0	13.7937	0	0
B5XN94	B5XN94	RL3_KLEP3	50S ribosomal protein L3	rplC KPK_0399	Klebsiella pneumoniae (strain 342)	translation [GO:0006412]	ribosome [GO:0005840]	ribosome [GO:0005840]; rRNA binding [GO:0019843]; structural constituent of ribosome [GO:0003735]; translation [GO:0006412]	rRNA binding [GO:0019843]; structural constituent of ribosome [GO:0003735]	GO:0003735; GO:0005840; GO:0006412; GO:0019843		GLWEFRLADGEEFTVGQNISVELFADVKK	0.10526	0	0	0	0	0	10.9705	0	0	0	0	0	0	0	0	0	13.7303	14.8643	13.726
B5XN97	B5XN97	RL2_KLEP3	50S ribosomal protein L2	rplB KPK_0402	Klebsiella pneumoniae (strain 342)	translation [GO:0006412]	cytosol [GO:0005829]; large ribosomal subunit [GO:0015934]	cytosol [GO:0005829]; large ribosomal subunit [GO:0015934]; rRNA binding [GO:0019843]; structural constituent of ribosome [GO:0003735]; transferase activity [GO:0016740]; translation [GO:0006412]	rRNA binding [GO:0019843]; structural constituent of ribosome [GO:0003735]; transferase activity [GO:0016740]	GO:0003735; GO:0005829; GO:0006412; GO:0015934; GO:0016740; GO:0019843		AGAARWR	0	0	0	13.7869	16.4309	16.0768	0	13.9632	15.4827	0	16.4881	16.9689	17.4995	18.4739	19.6079	19.1562	17.6646	17.6612	18.3043
B5XN98	B5XN98	RS19_KLEP3	30S ribosomal protein S19	rpsS KPK_0403	Klebsiella pneumoniae (strain 342)	translation [GO:0006412]	cytoplasm [GO:0005737]; small ribosomal subunit [GO:0015935]	cytoplasm [GO:0005737]; small ribosomal subunit [GO:0015935]; rRNA binding [GO:0019843]; structural constituent of ribosome [GO:0003735]; translation [GO:0006412]	rRNA binding [GO:0019843]; structural constituent of ribosome [GO:0003735]	GO:0003735; GO:0005737; GO:0006412; GO:0015935; GO:0019843		GHAADKKAK	0.98209	11.8127	13.8751	0	0	0	0	0	11.1609	0	14.0924	0	13.0617	0	0	14.2859	0	13.6769	0
B5XN99	B5XN99	RL22_KLEP3	50S ribosomal protein L22	rplV KPK_0404	Klebsiella pneumoniae (strain 342)	translation [GO:0006412]	large ribosomal subunit [GO:0015934]	large ribosomal subunit [GO:0015934]; rRNA binding [GO:0019843]; structural constituent of ribosome [GO:0003735]; translation [GO:0006412]	rRNA binding [GO:0019843]; structural constituent of ribosome [GO:0003735]	GO:0003735; GO:0006412; GO:0015934; GO:0019843		RIMPRAK	0.98672	0	13.4909	0	0	0	0	12.0707	0	12.1228	12.3887	0	0	12.9903	0	13.0576	0	0	0
B5XNA0	B5XNA0	RS3_KLEP3	30S ribosomal protein S3	rpsC KPK_0405	Klebsiella pneumoniae (strain 342)	translation [GO:0006412]	ribosome [GO:0005840]	ribosome [GO:0005840]; mRNA binding [GO:0003729]; rRNA binding [GO:0019843]; structural constituent of ribosome [GO:0003735]; translation [GO:0006412]	mRNA binding [GO:0003729]; rRNA binding [GO:0019843]; structural constituent of ribosome [GO:0003735]	GO:0003729; GO:0003735; GO:0005840; GO:0006412; GO:0019843		GEILGGMAAVEQPEPAAQPK	0.86555	0	0	0	0	12.1435	0	0	0	0	13.1694	0	0	12.1252	13.5886	0	0	0	11.1089
B5XNA1	B5XNA1	RL16_KLEP3	50S ribosomal protein L16	rplP KPK_0406	Klebsiella pneumoniae (strain 342)	translation [GO:0006412]	ribosome [GO:0005840]	ribosome [GO:0005840]; rRNA binding [GO:0019843]; structural constituent of ribosome [GO:0003735]; tRNA binding [GO:0000049]; translation [GO:0006412]	rRNA binding [GO:0019843]; structural constituent of ribosome [GO:0003735]; tRNA binding [GO:0000049]	GO:0000049; GO:0003735; GO:0005840; GO:0006412; GO:0019843		LPIKTTFVTKTVM	1	0	0	0	13.2457	13.3425	0	0	0	0	0	0	0	0	16.379	15.8527	13.9897	0	14.3105
B5XNA4	B5XNA4	RL24_KLEP3	50S ribosomal protein L24	rplX KPK_0409	Klebsiella pneumoniae (strain 342)	translation [GO:0006412]	cytosol [GO:0005829]; ribosome [GO:0005840]	cytosol [GO:0005829]; ribosome [GO:0005840]; rRNA binding [GO:0019843]; structural constituent of ribosome [GO:0003735]; translation [GO:0006412]	rRNA binding [GO:0019843]; structural constituent of ribosome [GO:0003735]	GO:0003735; GO:0005829; GO:0005840; GO:0006412; GO:0019843		VIVEGINLVK	0.99255	13.1019	14.129	0	0	0	14.3771	0	12.9368	12.5308	0	14.2598	0	0	0	0	0	0	0
B5XNA5	B5XNA5	RL5_KLEP3	50S ribosomal protein L5	rplE KPK_0410	Klebsiella pneumoniae (strain 342)	translation [GO:0006412]	ribosome [GO:0005840]	ribosome [GO:0005840]; rRNA binding [GO:0019843]; structural constituent of ribosome [GO:0003735]; tRNA binding [GO:0000049]; translation [GO:0006412]	rRNA binding [GO:0019843]; structural constituent of ribosome [GO:0003735]; tRNA binding [GO:0000049]	GO:0000049; GO:0003735; GO:0005840; GO:0006412; GO:0019843		AKLHDYYK	0.98925	13.859	14.123	12.9363	0	0	12.8493	0	0	0	0	0	0	0	0	0	0	0	0
B5XNA6	B5XNA6	RS14_KLEP3	30S ribosomal protein S14	rpsN KPK_0411	Klebsiella pneumoniae (strain 342)	translation [GO:0006412]	cytoplasm [GO:0005737]; ribosome [GO:0005840]	cytoplasm [GO:0005737]; ribosome [GO:0005840]; rRNA binding [GO:0019843]; structural constituent of ribosome [GO:0003735]; translation [GO:0006412]	rRNA binding [GO:0019843]; structural constituent of ribosome [GO:0003735]	GO:0003735; GO:0005737; GO:0005840; GO:0006412; GO:0019843		AELKAIISDVNATDEDRWNAVLK	0.98228	0	12.134	0	0	12.8747	17.2564	14.526	14.7308	14.1835	14.1145	14.2253	14.2278	15.91	16.5851	16.2465	14.5689	14.4661	14.1319
B5XNA7	B5XNA7	RS8_KLEP3	30S ribosomal protein S8	rpsH KPK_0412	Klebsiella pneumoniae (strain 342)	translation [GO:0006412]	ribosome [GO:0005840]	ribosome [GO:0005840]; rRNA binding [GO:0019843]; structural constituent of ribosome [GO:0003735]; translation [GO:0006412]	rRNA binding [GO:0019843]; structural constituent of ribosome [GO:0003735]	GO:0003735; GO:0005840; GO:0006412; GO:0019843		NGQAANKAAVTMPSSKLK	1.0022	15.3047	15.0313	15.3109	0	0	0	12.442	0	12.0143	12.4594	12.4309	0	12.1944	11.7976	11.897	0	13.8578	0
B5XNA8	B5XNA8	RL6_KLEP3	50S ribosomal protein L6	rplF KPK_0413	Klebsiella pneumoniae (strain 342)	translation [GO:0006412]	ribosome [GO:0005840]	ribosome [GO:0005840]; rRNA binding [GO:0019843]; structural constituent of ribosome [GO:0003735]; translation [GO:0006412]	rRNA binding [GO:0019843]; structural constituent of ribosome [GO:0003735]	GO:0003735; GO:0005840; GO:0006412; GO:0019843		DGYVDGWAQAGTAR	1.0022	0	0	0	0	11.4819	15.0718	0	0	0	0	0	0	0	0	0	12.9697	12.3699	12.2282
B5XNA9	B5XNA9	RL18_KLEP3	50S ribosomal protein L18	rplR KPK_0414	Klebsiella pneumoniae (strain 342)	translation [GO:0006412]	cytoplasm [GO:0005737]; ribosome [GO:0005840]	cytoplasm [GO:0005737]; ribosome [GO:0005840]; rRNA binding [GO:0019843]; structural constituent of ribosome [GO:0003735]; translation [GO:0006412]	rRNA binding [GO:0019843]; structural constituent of ribosome [GO:0003735]	GO:0003735; GO:0005737; GO:0005840; GO:0006412; GO:0019843		AVAERALEK	0.968	0	0	0	0	0	0	0	0	0	0	0	0	13.6817	13.2617	15.1383	0	0	0
B5XNB1	B5XNB1	RL30_KLEP3	50S ribosomal protein L30	rpmD KPK_0416	Klebsiella pneumoniae (strain 342)	translation [GO:0006412]	large ribosomal subunit [GO:0015934]	large ribosomal subunit [GO:0015934]; structural constituent of ribosome [GO:0003735]; translation [GO:0006412]	structural constituent of ribosome [GO:0003735]	GO:0003735; GO:0006412; GO:0015934		GMVNAVSFMVK	0.99772	0	0	12.3889	0	0	12.1911	0	0	12.9253	0	0	0	12.9056	12.076	12.6445	0	0	0
B5XNB2	B5XNB2	RL15_KLEP3	50S ribosomal protein L15	rplO KPK_0417	Klebsiella pneumoniae (strain 342)	translation [GO:0006412]	large ribosomal subunit [GO:0015934]	large ribosomal subunit [GO:0015934]; rRNA binding [GO:0019843]; structural constituent of ribosome [GO:0003735]; translation [GO:0006412]	rRNA binding [GO:0019843]; structural constituent of ribosome [GO:0003735]	GO:0003735; GO:0006412; GO:0015934; GO:0019843		AANIIGVQIEFAKVILSGEVTRPVTVRGLR	0.98374	13.4175	12.8712	13.3822	12.8347	0	0	0	0	0	0	0	0	0	0	0	0	0	0
B5XNB4	B5XNB4	RS13_KLEP3	30S ribosomal protein S13	rpsM KPK_0419	Klebsiella pneumoniae (strain 342)	translation [GO:0006412]	ribosome [GO:0005840]	ribosome [GO:0005840]; rRNA binding [GO:0019843]; structural constituent of ribosome [GO:0003735]; tRNA binding [GO:0000049]; translation [GO:0006412]	rRNA binding [GO:0019843]; structural constituent of ribosome [GO:0003735]; tRNA binding [GO:0000049]	GO:0000049; GO:0003735; GO:0005840; GO:0006412; GO:0019843		REITLSIK	1.0054	0	15.6617	15.9589	0	0	0	0	14.7643	13.4243	0	15.7536	0	0	0	0	14.1079	0	13.4179
B5XNB5	B5XNB5	RS4_KLEP3	30S ribosomal protein S4	rpsD KPK_0420	Klebsiella pneumoniae (strain 342)	translation [GO:0006412]	small ribosomal subunit [GO:0015935]	small ribosomal subunit [GO:0015935]; rRNA binding [GO:0019843]; structural constituent of ribosome [GO:0003735]; translation [GO:0006412]	rRNA binding [GO:0019843]; structural constituent of ribosome [GO:0003735]	GO:0003735; GO:0006412; GO:0015935; GO:0019843		AALELAEQR	0	17.4312	16.8139	16.9054	15.4253	15.4952	13.0152	0	0	0	0	0	0	11.307	0	11.5529	15.6868	15.5604	14.5048
B5XNC0	B5XNC0	MSCL_KLEP3	Large-conductance mechanosensitive channel	mscL KPK_0425	Klebsiella pneumoniae (strain 342)		integral component of plasma membrane [GO:0005887]	integral component of plasma membrane [GO:0005887]; mechanosensitive ion channel activity [GO:0008381]	mechanosensitive ion channel activity [GO:0008381]	GO:0005887; GO:0008381		GNVVDLAVGVIIGAAFGK	1.0289	12.6699	0	0	0	0	11.7925	0	0	0	0	0	0	0	0	0	12.246	0	0
B5XNC2	B5XNC2	RSMB_KLEP3	Ribosomal RNA small subunit methyltransferase B (EC 2.1.1.176) (16S rRNA m5C967 methyltransferase) (rRNA (cytosine-C(5)-)-methyltransferase RsmB)	rsmB sun KPK_0427	Klebsiella pneumoniae (strain 342)	regulation of transcription, DNA-templated [GO:0006355]	cytoplasm [GO:0005737]	cytoplasm [GO:0005737]; RNA binding [GO:0003723]; rRNA (cytosine) methyltransferase activity [GO:0016434]; regulation of transcription, DNA-templated [GO:0006355]	RNA binding [GO:0003723]; rRNA (cytosine) methyltransferase activity [GO:0016434]	GO:0003723; GO:0005737; GO:0006355; GO:0016434		NHHSRDEWLALLK	0.95906	0	0	0	14.6681	14.9005	0	0	0	0	0	0	0	0	0	0	0	0	0
B5XNC3	B5XNC3	FMT_KLEP3	Methionyl-tRNA formyltransferase (EC 2.1.2.9)	fmt KPK_0428	Klebsiella pneumoniae (strain 342)			methionyl-tRNA formyltransferase activity [GO:0004479]	methionyl-tRNA formyltransferase activity [GO:0004479]	GO:0004479		EWFIPGTR	0.97428	12.908	16.4563	16.4648	0	0	15.8406	0	0	0	13.3192	13.8343	0	0	0	13.9839	13.5653	13.2948	14.7286
B5XND9	B5XND9	PRMA_KLEP3	Ribosomal protein L11 methyltransferase (L11 Mtase) (EC 2.1.1.-)	prmA KPK_0449	Klebsiella pneumoniae (strain 342)		cytoplasm [GO:0005737]	cytoplasm [GO:0005737]; protein methyltransferase activity [GO:0008276]	protein methyltransferase activity [GO:0008276]	GO:0005737; GO:0008276		AIGIDIDPQAIQASR	1.0697	13.7215	0	0	0	0	0	0	0	0	0	0	0	0	0	0	0	0	0
B5XNF9	B5XNF9	GRCA_KLEP3	Autonomous glycyl radical cofactor	grcA KPK_1219	Klebsiella pneumoniae (strain 342)			catalytic activity [GO:0003824]	catalytic activity [GO:0003824]	GO:0003824		FNSLTPEQQR	0.99882	0	0	0	0	0	0	0	0	0	0	13.8834	0	0	0	0	0	0	0
B5XNG1	B5XNG1	TRMN6_KLEP3	tRNA1(Val) (adenine(37)-N6)-methyltransferase (EC 2.1.1.223) (tRNA m6A37 methyltransferase)	KPK_1222	Klebsiella pneumoniae (strain 342)		cytoplasm [GO:0005737]	cytoplasm [GO:0005737]; nucleic acid binding [GO:0003676]; tRNA (adenine-N6-)-methyltransferase activity [GO:0016430]	nucleic acid binding [GO:0003676]; tRNA (adenine-N6-)-methyltransferase activity [GO:0016430]	GO:0003676; GO:0005737; GO:0016430		ATAMGWHLR	0.98677	0	0	0	0	0	0	0	0	0	14.0435	0	0	0	0	0	13.6202	13.7047	13.4571
B5XNH0	B5XNH0	RNC_KLEP3	Ribonuclease 3 (EC 3.1.26.3) (Ribonuclease III) (RNase III)	rnc KPK_1230	Klebsiella pneumoniae (strain 342)	mRNA processing [GO:0006397]; rRNA processing [GO:0006364]; tRNA processing [GO:0008033]	cytoplasm [GO:0005737]	cytoplasm [GO:0005737]; metal ion binding [GO:0046872]; ribonuclease III activity [GO:0004525]; rRNA binding [GO:0019843]; mRNA processing [GO:0006397]; rRNA processing [GO:0006364]; tRNA processing [GO:0008033]	metal ion binding [GO:0046872]; ribonuclease III activity [GO:0004525]; rRNA binding [GO:0019843]	GO:0004525; GO:0005737; GO:0006364; GO:0006397; GO:0008033; GO:0019843; GO:0046872		ESILADTVEALIGGVFLDSDIQNVER	0.98378	0	0	0	13.8302	13.5209	12.7949	0	0	0	0	0	0	13.7332	14.7965	0	0	0	0
B5XNH1	B5XNH1	ERA_KLEP3	GTPase Era	era KPK_1231	Klebsiella pneumoniae (strain 342)	ribosomal small subunit biogenesis [GO:0042274]	cytoplasm [GO:0005737]; plasma membrane [GO:0005886]	cytoplasm [GO:0005737]; plasma membrane [GO:0005886]; GTP binding [GO:0005525]; GTPase activity [GO:0003924]; small ribosomal subunit rRNA binding [GO:0070181]; ribosomal small subunit biogenesis [GO:0042274]	GTP binding [GO:0005525]; GTPase activity [GO:0003924]; small ribosomal subunit rRNA binding [GO:0070181]	GO:0003924; GO:0005525; GO:0005737; GO:0005886; GO:0042274; GO:0070181		GGYDINGLILVEREGQKK	1.024	0	0	0	0	0	0	0	0	13.0693	0	0	0	0	0	0	0	0	0
B5XNH2	B5XNH2	RECO_KLEP3	DNA repair protein RecO (Recombination protein O)	recO KPK_1232	Klebsiella pneumoniae (strain 342)	DNA recombination [GO:0006310]; DNA repair [GO:0006281]		DNA recombination [GO:0006310]; DNA repair [GO:0006281]		GO:0006281; GO:0006310		SRELFRQFMPAR	1.0267	0	0	0	13.2287	12.9215	0	0	0	0	0	0	0	0	0	0	14.5212	0	14.5674
B5XNH4	B5XNH4	ACPS_KLEP3	Holo-[acyl-carrier-protein] synthase (Holo-ACP synthase) (EC 2.7.8.7) (4'-phosphopantetheinyl transferase AcpS)	acpS KPK_1234	Klebsiella pneumoniae (strain 342)	fatty acid biosynthetic process [GO:0006633]	cytoplasm [GO:0005737]	cytoplasm [GO:0005737]; holo-[acyl-carrier-protein] synthase activity [GO:0008897]; magnesium ion binding [GO:0000287]; fatty acid biosynthetic process [GO:0006633]	holo-[acyl-carrier-protein] synthase activity [GO:0008897]; magnesium ion binding [GO:0000287]	GO:0000287; GO:0005737; GO:0006633; GO:0008897		AILGLGTDIVEIARIEAVIAR	0.97219	0	0	0	0	0	0	0	0	0	0	0	0	0	0	14.9984	0	0	0
B5XNI6	B5XNI6	GLYA_KLEP3	Serine hydroxymethyltransferase (SHMT) (Serine methylase) (EC 2.1.2.1)	glyA KPK_1246	Klebsiella pneumoniae (strain 342)	glycine biosynthetic process from serine [GO:0019264]; tetrahydrofolate interconversion [GO:0035999]	cytoplasm [GO:0005737]	cytoplasm [GO:0005737]; glycine hydroxymethyltransferase activity [GO:0004372]; pyridoxal phosphate binding [GO:0030170]; glycine biosynthetic process from serine [GO:0019264]; tetrahydrofolate interconversion [GO:0035999]	glycine hydroxymethyltransferase activity [GO:0004372]; pyridoxal phosphate binding [GO:0030170]	GO:0004372; GO:0005737; GO:0019264; GO:0030170; GO:0035999	PATHWAY: One-carbon metabolism; tetrahydrofolate interconversion. {ECO:0000255|HAMAP-Rule:MF_00051}.; PATHWAY: Amino-acid biosynthesis; glycine biosynthesis; glycine from L-serine: step 1/1. {ECO:0000255|HAMAP-Rule:MF_00051}.	AMVEVFLNRGYK	0.98836	0	13.0245	14.3604	0	0	14.46	0	12.9699	0	11.7378	13.2271	0	15.0152	14.7556	13.9432	0	0	0
B5XNJ7	B5XNJ7	ISCS_KLEP3	Cysteine desulfurase IscS (EC 2.8.1.7)	iscS KPK_1257	Klebsiella pneumoniae (strain 342)	[2Fe-2S] cluster assembly [GO:0044571]	cytoplasm [GO:0005737]	cytoplasm [GO:0005737]; 2 iron, 2 sulfur cluster binding [GO:0051537]; cysteine desulfurase activity [GO:0031071]; metal ion binding [GO:0046872]; pyridoxal phosphate binding [GO:0030170]; [2Fe-2S] cluster assembly [GO:0044571]	2 iron, 2 sulfur cluster binding [GO:0051537]; cysteine desulfurase activity [GO:0031071]; metal ion binding [GO:0046872]; pyridoxal phosphate binding [GO:0030170]	GO:0005737; GO:0030170; GO:0031071; GO:0044571; GO:0046872; GO:0051537	PATHWAY: Cofactor biosynthesis; iron-sulfur cluster biosynthesis. {ECO:0000255|HAMAP-Rule:MF_00331}.	IEAQMHGGGHER	0.99852	0	0	0	0	0	0	0	0	11.4834	0	0	0	0	0	13.448	0	0	0
B5XNJ9	B5XNJ9	ISCA_KLEP3	Iron-binding protein IscA (Iron-sulfur cluster assembly protein)	iscA KPK_1259	Klebsiella pneumoniae (strain 342)	iron-sulfur cluster assembly [GO:0016226]		2 iron, 2 sulfur cluster binding [GO:0051537]; iron ion binding [GO:0005506]; iron-sulfur cluster assembly [GO:0016226]	2 iron, 2 sulfur cluster binding [GO:0051537]; iron ion binding [GO:0005506]	GO:0005506; GO:0016226; GO:0051537		FTNPNVKDECGCGESFNV	1.0428	0	0	13.4732	0	0	0	0	0	0	0	0	0	0	0	0	0	0	0
B5XNK1	B5XNK1	HSCA_KLEP3	Chaperone protein HscA (Hsc66)	hscA KPK_1261	Klebsiella pneumoniae (strain 342)	iron-sulfur cluster assembly [GO:0016226]		ATP binding [GO:0005524]; ATP hydrolysis activity [GO:0016887]; ATP-dependent protein folding chaperone [GO:0140662]; unfolded protein binding [GO:0051082]; iron-sulfur cluster assembly [GO:0016226]	ATP binding [GO:0005524]; ATP hydrolysis activity [GO:0016887]; ATP-dependent protein folding chaperone [GO:0140662]; unfolded protein binding [GO:0051082]	GO:0005524; GO:0016226; GO:0016887; GO:0051082; GO:0140662		LNAAQDPVNTISSVK	1.0416	0	0	0	0	0	0	0	0	0	14.7263	13.3856	0	0	0	15.876	0	0	0
B5XNL2	B5XNL2	RLMN_KLEP3	Dual-specificity RNA methyltransferase RlmN (EC 2.1.1.192) (23S rRNA (adenine(2503)-C(2))-methyltransferase) (23S rRNA m2A2503 methyltransferase) (Ribosomal RNA large subunit methyltransferase N) (tRNA (adenine(37)-C(2))-methyltransferase) (tRNA m2A37 methyltransferase)	rlmN KPK_1272	Klebsiella pneumoniae (strain 342)	rRNA base methylation [GO:0070475]	cytoplasm [GO:0005737]	cytoplasm [GO:0005737]; 4 iron, 4 sulfur cluster binding [GO:0051539]; metal ion binding [GO:0046872]; rRNA (adenine-C2-)-methyltransferase activity [GO:0070040]; rRNA binding [GO:0019843]; tRNA (adenine-C2-)-methyltransferase activity [GO:0002935]; tRNA binding [GO:0000049]; rRNA base methylation [GO:0070475]	4 iron, 4 sulfur cluster binding [GO:0051539]; metal ion binding [GO:0046872]; rRNA (adenine-C2-)-methyltransferase activity [GO:0070040]; rRNA binding [GO:0019843]; tRNA (adenine-C2-)-methyltransferase activity [GO:0002935]; tRNA binding [GO:0000049]	GO:0000049; GO:0002935; GO:0005737; GO:0019843; GO:0046872; GO:0051539; GO:0070040; GO:0070475		FCSTAQQGFNRNLR	0.98163	0	0	0	15.0638	15.2086	0	0	0	0	0	0	0	0	0	0	0	0	0
B5XNL4	B5XNL4	RODZ_KLEP3	Cytoskeleton protein RodZ	rodZ KPK_1274	Klebsiella pneumoniae (strain 342)	regulation of cell shape [GO:0008360]	integral component of membrane [GO:0016021]; plasma membrane [GO:0005886]	integral component of membrane [GO:0016021]; plasma membrane [GO:0005886]; DNA binding [GO:0003677]; regulation of cell shape [GO:0008360]	DNA binding [GO:0003677]	GO:0003677; GO:0005886; GO:0008360; GO:0016021		VSTVRDIEDDK	0.96349	0	12.5945	0	12.9389	13.5305	0	0	0	0	0	0	0	0	0	0	0	13.9288	0
B5XNL6	B5XNL6	SYH_KLEP3	Histidine--tRNA ligase (EC 6.1.1.21) (Histidyl-tRNA synthetase) (HisRS)	hisS KPK_1276	Klebsiella pneumoniae (strain 342)	histidyl-tRNA aminoacylation [GO:0006427]	cytoplasm [GO:0005737]	cytoplasm [GO:0005737]; ATP binding [GO:0005524]; histidine-tRNA ligase activity [GO:0004821]; histidyl-tRNA aminoacylation [GO:0006427]	ATP binding [GO:0005524]; histidine-tRNA ligase activity [GO:0004821]	GO:0004821; GO:0005524; GO:0005737; GO:0006427		IEGSLKQVLGSYGYSEIRLPIVEQTPLFK	0.99773	13.4192	14.3896	13.3185	16.2691	16.2418	0	0	0	0	13.7244	13.6472	12.7429	14.4133	0	13.9784	0	0	0
B5XNQ0	B5XNQ0	PUR5_KLEP3	Phosphoribosylformylglycinamidine cyclo-ligase (EC 6.3.3.1) (AIR synthase) (AIRS) (Phosphoribosyl-aminoimidazole synthetase)	purM KPK_1310	Klebsiella pneumoniae (strain 342)	'de novo' IMP biosynthetic process [GO:0006189]	cytoplasm [GO:0005737]	cytoplasm [GO:0005737]; ATP binding [GO:0005524]; phosphoribosylformylglycinamidine cyclo-ligase activity [GO:0004641]; 'de novo' IMP biosynthetic process [GO:0006189]	ATP binding [GO:0005524]; phosphoribosylformylglycinamidine cyclo-ligase activity [GO:0004641]	GO:0004641; GO:0005524; GO:0005737; GO:0006189	PATHWAY: Purine metabolism; IMP biosynthesis via de novo pathway; 5-amino-1-(5-phospho-D-ribosyl)imidazole from N(2)-formyl-N(1)-(5-phospho-D-ribosyl)glycinamide: step 2/2. {ECO:0000255|HAMAP-Rule:MF_00741}.	AIALLNEKGENAWK	0.9798	0	0	0	0	0	16.5256	0	0	0	0	0	0	0	0	0	0	0	12.402
B5XNQ4	B5XNQ4	UPP_KLEP3	Uracil phosphoribosyltransferase (EC 2.4.2.9) (UMP pyrophosphorylase) (UPRTase)	upp KPK_1314	Klebsiella pneumoniae (strain 342)	UMP salvage [GO:0044206]; uracil salvage [GO:0006223]		GTP binding [GO:0005525]; magnesium ion binding [GO:0000287]; uracil phosphoribosyltransferase activity [GO:0004845]; UMP salvage [GO:0044206]; uracil salvage [GO:0006223]	GTP binding [GO:0005525]; magnesium ion binding [GO:0000287]; uracil phosphoribosyltransferase activity [GO:0004845]	GO:0000287; GO:0004845; GO:0005525; GO:0006223; GO:0044206	PATHWAY: Pyrimidine metabolism; UMP biosynthesis via salvage pathway; UMP from uracil: step 1/1. {ECO:0000255|HAMAP-Rule:MF_01218}.	EHDISTKRFR	0.98194	20.085	20.1263	20.2164	20.1599	21.5097	18.738	10.4419	0	0	12.9366	16.2261	14.7021	12.7633	15.194	13.3809	15.0728	15.1439	15.0315
B5XNQ6	B5XNQ6	HDA_KLEP3	DnaA regulatory inactivator Hda	hda KPK_1317	Klebsiella pneumoniae (strain 342)	DNA replication [GO:0006260]; negative regulation of DNA-templated DNA replication initiation [GO:0032297]		DNA replication [GO:0006260]; negative regulation of DNA-templated DNA replication initiation [GO:0032297]		GO:0006260; GO:0032297		KLTIPFVK	1.0244	0	0	0	0	0	0	0	0	0	0	12.494	12.7913	0	0	0	0	0	0
B5XNR7	B5XNR7	PDXB_KLEP3	Erythronate-4-phosphate dehydrogenase (EC 1.1.1.290)	pdxB KPK_1434	Klebsiella pneumoniae (strain 342)	pyridoxine biosynthetic process [GO:0008615]	cytoplasm [GO:0005737]	cytoplasm [GO:0005737]; 4-phosphoerythronate dehydrogenase activity [GO:0033711]; NAD binding [GO:0051287]; protein dimerization activity [GO:0046983]; pyridoxine biosynthetic process [GO:0008615]	4-phosphoerythronate dehydrogenase activity [GO:0033711]; NAD binding [GO:0051287]; protein dimerization activity [GO:0046983]	GO:0005737; GO:0008615; GO:0033711; GO:0046983; GO:0051287	PATHWAY: Cofactor biosynthesis; pyridoxine 5'-phosphate biosynthesis; pyridoxine 5'-phosphate from D-erythrose 4-phosphate: step 2/5. {ECO:0000255|HAMAP-Rule:MF_01825}.	DDAPLRKVAGVAGEFDK	0.97518	13.1933	0	0	13.3937	13.7309	12.9787	0	0	0	0	0	0	0	0	0	12.5565	13.9165	13.1891
B5XNR9	B5XNR9	TRUA_KLEP3	tRNA pseudouridine synthase A (EC 5.4.99.12) (tRNA pseudouridine(38-40) synthase) (tRNA pseudouridylate synthase I) (tRNA-uridine isomerase I)	truA KPK_1436	Klebsiella pneumoniae (strain 342)	tRNA pseudouridine synthesis [GO:0031119]		RNA binding [GO:0003723]; tRNA pseudouridine synthase activity [GO:0106029]; tRNA pseudouridine synthesis [GO:0031119]	RNA binding [GO:0003723]; tRNA pseudouridine synthase activity [GO:0106029]	GO:0003723; GO:0031119; GO:0106029		ANAFVHHMVR	0.95968	0	0	0	13.2261	13.3699	0	0	0	0	0	0	0	0	0	0	0	13.0811	0
B5XNU5	B5XNU5	Y1462_KLEP3	UPF0208 membrane protein KPK_1462	KPK_1462	Klebsiella pneumoniae (strain 342)		integral component of membrane [GO:0016021]; plasma membrane [GO:0005886]	integral component of membrane [GO:0016021]; plasma membrane [GO:0005886]		GO:0005886; GO:0016021		GQHYAKTWPLDKR	0.98248	0	0	0	0	0	0	0	0	13.1001	0	0	0	13.0404	13.0409	13.3852	13.053	0	0
B5XNU6	B5XNU6	Y1463_KLEP3	UPF0304 protein KPK_1463	KPK_1463	Klebsiella pneumoniae (strain 342)							RVTFLGFDAATEAR	1.0466	0	11.9747	0	11.8718	0	0	0	0	0	0	0	0	0	0	11.5852	13.405	0	13.6229
B5XNU9	B5XNU9	5DNU_KLEP3	5'-deoxynucleotidase KPK_1466 (EC 3.1.3.89) (5'-deoxyribonucleotidase) (Nucleoside 5'-monophosphate phosphohydrolase)	KPK_1466	Klebsiella pneumoniae (strain 342)		cytoplasm [GO:0005737]	cytoplasm [GO:0005737]; 5'-deoxynucleotidase activity [GO:0002953]; metal ion binding [GO:0046872]; nucleotide binding [GO:0000166]	5'-deoxynucleotidase activity [GO:0002953]; metal ion binding [GO:0046872]; nucleotide binding [GO:0000166]	GO:0000166; GO:0002953; GO:0005737; GO:0046872		LEKTLASR	0.99666	15.3537	15.4735	0	0	0	0	12.9183	12.5268	12.8661	13.9603	0	0	13.1683	13.664	0	0	0	0
B5XNV5	B5XNV5	NUOB_KLEP3	NADH-quinone oxidoreductase subunit B (EC 7.1.1.-) (NADH dehydrogenase I subunit B) (NDH-1 subunit B)	nuoB KPK_1472	Klebsiella pneumoniae (strain 342)		plasma membrane [GO:0005886]	plasma membrane [GO:0005886]; 4 iron, 4 sulfur cluster binding [GO:0051539]; iron ion binding [GO:0005506]; NADH dehydrogenase (ubiquinone) activity [GO:0008137]; quinone binding [GO:0048038]	4 iron, 4 sulfur cluster binding [GO:0051539]; iron ion binding [GO:0005506]; NADH dehydrogenase (ubiquinone) activity [GO:0008137]; quinone binding [GO:0048038]	GO:0005506; GO:0005886; GO:0008137; GO:0048038; GO:0051539		FGAEVLRASPR	1	0	13.5668	0	0	0	12.6118	0	0	0	12.5823	13.4893	13.1308	13.8274	0	0	0	0	0
B5XNW0	B5XNW0	NUOH_KLEP3	NADH-quinone oxidoreductase subunit H (EC 7.1.1.-) (NADH dehydrogenase I subunit H) (NDH-1 subunit H)	nuoH KPK_1477	Klebsiella pneumoniae (strain 342)		integral component of membrane [GO:0016021]; plasma membrane [GO:0005886]	integral component of membrane [GO:0016021]; plasma membrane [GO:0005886]; oxidoreductase activity, acting on NAD(P)H, quinone or similar compound as acceptor [GO:0016655]; quinone binding [GO:0048038]	oxidoreductase activity, acting on NAD(P)H, quinone or similar compound as acceptor [GO:0016655]; quinone binding [GO:0048038]	GO:0005886; GO:0016021; GO:0016655; GO:0048038		MFFKEDWIPRFSDR	0.875	0	0	0	0	0	0	0	0	0	0	0	0	0	0	0	0	13.084	13.4625
B5XNW3	B5XNW3	NUOK_KLEP3	NADH-quinone oxidoreductase subunit K (EC 7.1.1.-) (NADH dehydrogenase I subunit K) (NDH-1 subunit K)	nuoK KPK_1480	Klebsiella pneumoniae (strain 342)	ATP synthesis coupled electron transport [GO:0042773]	integral component of membrane [GO:0016021]; plasma membrane [GO:0005886]	integral component of membrane [GO:0016021]; plasma membrane [GO:0005886]; NADH dehydrogenase (quinone) activity [GO:0050136]; quinone binding [GO:0048038]; ATP synthesis coupled electron transport [GO:0042773]	NADH dehydrogenase (quinone) activity [GO:0050136]; quinone binding [GO:0048038]	GO:0005886; GO:0016021; GO:0042773; GO:0048038; GO:0050136		RRQNLNIDSVSELR	0.74576	0	0	0	0	0	15.12	0	0	0	0	0	0	14.8182	14.3589	0	0	0	12.6218
B5XNW6	B5XNW6	NUON_KLEP3	NADH-quinone oxidoreductase subunit N (EC 7.1.1.-) (NADH dehydrogenase I subunit N) (NDH-1 subunit N)	nuoN KPK_1483	Klebsiella pneumoniae (strain 342)	ATP synthesis coupled electron transport [GO:0042773]	integral component of membrane [GO:0016021]; plasma membrane [GO:0005886]	integral component of membrane [GO:0016021]; plasma membrane [GO:0005886]; NADH dehydrogenase (ubiquinone) activity [GO:0008137]; quinone binding [GO:0048038]; ATP synthesis coupled electron transport [GO:0042773]	NADH dehydrogenase (ubiquinone) activity [GO:0008137]; quinone binding [GO:0048038]	GO:0005886; GO:0008137; GO:0016021; GO:0042773; GO:0048038		IAIFGVVMR	1.0508	0	0	0	13.7652	0	0	0	13.2013	0	14.4783	0	0	13.5401	13.9497	13.5639	0	0	0
B5XNX0	B5XNX0	MEND_KLEP3	2-succinyl-5-enolpyruvyl-6-hydroxy-3-cyclohexene-1-carboxylate synthase (SEPHCHC synthase) (EC 2.2.1.9) (Menaquinone biosynthesis protein MenD)	menD KPK_1487	Klebsiella pneumoniae (strain 342)	menaquinone biosynthetic process [GO:0009234]		2-succinyl-5-enolpyruvyl-6-hydroxy-3-cyclohexene-1-carboxylic-acid synthase activity [GO:0070204]; magnesium ion binding [GO:0000287]; manganese ion binding [GO:0030145]; thiamine pyrophosphate binding [GO:0030976]; menaquinone biosynthetic process [GO:0009234]	2-succinyl-5-enolpyruvyl-6-hydroxy-3-cyclohexene-1-carboxylic-acid synthase activity [GO:0070204]; magnesium ion binding [GO:0000287]; manganese ion binding [GO:0030145]; thiamine pyrophosphate binding [GO:0030976]	GO:0000287; GO:0009234; GO:0030145; GO:0030976; GO:0070204	PATHWAY: Quinol/quinone metabolism; 1,4-dihydroxy-2-naphthoate biosynthesis; 1,4-dihydroxy-2-naphthoate from chorismate: step 2/7. {ECO:0000255|HAMAP-Rule:MF_01659}.; PATHWAY: Quinol/quinone metabolism; menaquinone biosynthesis. {ECO:0000255|HAMAP-Rule:MF_01659}.	AFIHHTHFDER	0.98231	0	0	0	14.6757	14.0996	0	0	0	12.5014	17.0247	0	12.5445	0	16.2438	18.217	18.7738	17.5625	17.4452
B5XNX1	B5XNX1	MENH_KLEP3	2-succinyl-6-hydroxy-2,4-cyclohexadiene-1-carboxylate synthase (SHCHC synthase) (EC 4.2.99.20)	menH KPK_1488	Klebsiella pneumoniae (strain 342)	menaquinone biosynthetic process [GO:0009234]		2-succinyl-6-hydroxy-2,4-cyclohexadiene-1-carboxylate synthase activity [GO:0070205]; menaquinone biosynthetic process [GO:0009234]	2-succinyl-6-hydroxy-2,4-cyclohexadiene-1-carboxylate synthase activity [GO:0070205]	GO:0009234; GO:0070205	PATHWAY: Quinol/quinone metabolism; 1,4-dihydroxy-2-naphthoate biosynthesis; 1,4-dihydroxy-2-naphthoate from chorismate: step 3/7. {ECO:0000255|HAMAP-Rule:MF_01660}.; PATHWAY: Quinol/quinone metabolism; menaquinone biosynthesis. {ECO:0000255|HAMAP-Rule:MF_01660}.	APLQARDFPFHYLCGER	1.0024	0	0	0	0	0	14.3678	0	0	0	12.6576	12.845	0	0	0	12.2954	0	0	0
B5XNX3	B5XNX3	MENC_KLEP3	o-succinylbenzoate synthase (OSB synthase) (OSBS) (EC 4.2.1.113) (4-(2'-carboxyphenyl)-4-oxybutyric acid synthase) (o-succinylbenzoic acid synthase)	menC KPK_1490	Klebsiella pneumoniae (strain 342)	menaquinone biosynthetic process [GO:0009234]		magnesium ion binding [GO:0000287]; O-succinylbenzoate synthase activity [GO:0043748]; menaquinone biosynthetic process [GO:0009234]	magnesium ion binding [GO:0000287]; O-succinylbenzoate synthase activity [GO:0043748]	GO:0000287; GO:0009234; GO:0043748	PATHWAY: Quinol/quinone metabolism; 1,4-dihydroxy-2-naphthoate biosynthesis; 1,4-dihydroxy-2-naphthoate from chorismate: step 4/7. {ECO:0000255|HAMAP-Rule:MF_00470}.; PATHWAY: Quinol/quinone metabolism; menaquinone biosynthesis. {ECO:0000255|HAMAP-Rule:MF_00470}.	RVSQVYR	1.0487	12.9699	13.1551	13.166	0	0	0	0	0	0	0	0	0	13.2072	13.215	13.4551	0	0	0
B5XNX5	B5XNX5	NUDI_KLEP3	Nucleoside triphosphatase NudI (EC 3.6.1.9) (Nucleotide diphosphatase NudI) (Pyrimidine deoxynucleoside triphosphate diphosphatase) (dCTP diphosphatase) (EC 3.6.1.12) (dTTP diphosphatase) (EC 3.6.1.-) (dUTP diphosphatase) (EC 3.6.1.23)	nudI KPK_1492	Klebsiella pneumoniae (strain 342)			dCTP diphosphatase activity [GO:0047840]; dTTP diphosphatase activity [GO:0036218]; dUTP diphosphatase activity [GO:0004170]; magnesium ion binding [GO:0000287]; NADH pyrophosphatase activity [GO:0035529]	dCTP diphosphatase activity [GO:0047840]; dTTP diphosphatase activity [GO:0036218]; dUTP diphosphatase activity [GO:0004170]; magnesium ion binding [GO:0000287]; NADH pyrophosphatase activity [GO:0035529]	GO:0000287; GO:0004170; GO:0035529; GO:0036218; GO:0047840		NYDLNAATRVTLSQK	0.89091	0	0	0	0	0	0	0	0	0	0	0	0	0	0	0	0	13.2366	0
B5XNY1	B5XNY1	RHMD_KLEP3	L-rhamnonate dehydratase (RhamD) (EC 4.2.1.90)	rhmD KPK_1498	Klebsiella pneumoniae (strain 342)	cellular amino acid catabolic process [GO:0009063]		L-rhamnonate dehydratase activity [GO:0050032]; magnesium ion binding [GO:0000287]; cellular amino acid catabolic process [GO:0009063]	L-rhamnonate dehydratase activity [GO:0050032]; magnesium ion binding [GO:0000287]	GO:0000287; GO:0009063; GO:0050032		KDVAMVADMR	1.0508	0	0	0	0	0	0	0	0	0	0	0	0	0	0	0	0	13.5754	13.858
B5XNY5	B5XNY5	GLPB_KLEP3	Anaerobic glycerol-3-phosphate dehydrogenase subunit B (Anaerobic G-3-P dehydrogenase subunit B) (Anaerobic G3Pdhase B) (EC 1.1.5.3)	glpB KPK_1502	Klebsiella pneumoniae (strain 342)	glycerol catabolic process [GO:0019563]; glycerol-3-phosphate metabolic process [GO:0006072]		sn-glycerol-3-phosphate:ubiquinone-8 oxidoreductase activity [GO:0052591]; glycerol catabolic process [GO:0019563]; glycerol-3-phosphate metabolic process [GO:0006072]	sn-glycerol-3-phosphate:ubiquinone-8 oxidoreductase activity [GO:0052591]	GO:0006072; GO:0019563; GO:0052591	PATHWAY: Polyol metabolism; glycerol degradation via glycerol kinase pathway; glycerone phosphate from sn-glycerol 3-phosphate (anaerobic route): step 1/1. {ECO:0000255|HAMAP-Rule:MF_00753}.	DFFVSQPWQR	1.0022	14.0988	12.3272	0	0	0	0	0	0	0	0	0	12.0199	11.5169	0	0	0	0	0
B5XNZ3	B5XNZ3	UBIG_KLEP3	Ubiquinone biosynthesis O-methyltransferase (2-polyprenyl-6-hydroxyphenol methylase) (EC 2.1.1.222) (3-demethylubiquinone 3-O-methyltransferase) (EC 2.1.1.64)	ubiG KPK_1510	Klebsiella pneumoniae (strain 342)	methylation [GO:0032259]; ubiquinone biosynthetic process [GO:0006744]	cytoplasm [GO:0005737]	cytoplasm [GO:0005737]; 2-polyprenyl-6-hydroxyphenol methylase activity [GO:0102208]; 2-polyprenyl-6-methoxy-1,4-benzoquinone methyltransferase activity [GO:0008425]; 3-demethylubiquinone-9 3-O-methyltransferase activity [GO:0008689]; methylation [GO:0032259]; ubiquinone biosynthetic process [GO:0006744]	2-polyprenyl-6-hydroxyphenol methylase activity [GO:0102208]; 2-polyprenyl-6-methoxy-1,4-benzoquinone methyltransferase activity [GO:0008425]; 3-demethylubiquinone-9 3-O-methyltransferase activity [GO:0008689]	GO:0005737; GO:0006744; GO:0008425; GO:0008689; GO:0032259; GO:0102208	PATHWAY: Cofactor biosynthesis; ubiquinone biosynthesis. {ECO:0000255|HAMAP-Rule:MF_00472}.	EGATVTGLDMGAEPLQVAK	1.0033	14.0225	0	0	0	12.9708	0	0	0	0	0	13.1418	0	0	13.4671	0	0	0	0
B5XP00	B5XP00	APBE1_KLEP3	FAD:protein FMN transferase (EC 2.7.1.180) (Flavin transferase)	apbE1 apbE KPK_1517	Klebsiella pneumoniae (strain 342)	protein flavinylation [GO:0017013]	plasma membrane [GO:0005886]	plasma membrane [GO:0005886]; metal ion binding [GO:0046872]; transferase activity [GO:0016740]; protein flavinylation [GO:0017013]	metal ion binding [GO:0046872]; transferase activity [GO:0016740]	GO:0005886; GO:0016740; GO:0017013; GO:0046872		ARTGLQHLQVINQSGR	0.9827	0	0	0	0	0	0	0	0	0	0	0	0	0	0	0	13.8116	13.7446	14.6191
B5XP20	B5XP20	NDPA_KLEP3	Nucleoid-associated protein KPK_1538	KPK_1538	Klebsiella pneumoniae (strain 342)		cytoplasm [GO:0005737]; nucleoid [GO:0009295]	cytoplasm [GO:0005737]; nucleoid [GO:0009295]		GO:0005737; GO:0009295		ESLLEPNATVVEMMAELHRVYSAK	0.91176	13.1655	13.4576	0	11.2577	0	0	0	0	0	15.2826	14.7603	14.1908	15.5135	0	0	13.972	14.081	13.7592
B5XP41	B5XP41	EFPL_KLEP3	Elongation factor P-like protein	KPK_1559	Klebsiella pneumoniae (strain 342)		cytosol [GO:0005829]	cytosol [GO:0005829]; translation elongation factor activity [GO:0003746]	translation elongation factor activity [GO:0003746]	GO:0003746; GO:0005829		GAATLYKMRFSDVR	0.8871	0	0	15.397	0	0	0	0	0	0	0	0	0	0	0	0	0	0	0
B5XP51	B5XP51	END4_KLEP3	Probable endonuclease 4 (EC 3.1.21.2) (Endodeoxyribonuclease IV) (Endonuclease IV)	nfo KPK_1569	Klebsiella pneumoniae (strain 342)	DNA repair [GO:0006281]		deoxyribonuclease IV (phage-T4-induced) activity [GO:0008833]; DNA binding [GO:0003677]; zinc ion binding [GO:0008270]; DNA repair [GO:0006281]	deoxyribonuclease IV (phage-T4-induced) activity [GO:0008833]; DNA binding [GO:0003677]; zinc ion binding [GO:0008270]	GO:0003677; GO:0006281; GO:0008270; GO:0008833		SRDAFIDEMTR	1.0449	12.7999	12.7463	12.3848	0	0	0	0	13.7424	13.8286	13.0844	13.5576	0	0	0	0	0	0	0
B5XP57	B5XP57	GCH1_KLEP3	GTP cyclohydrolase 1 (EC 3.5.4.16) (GTP cyclohydrolase I) (GTP-CH-I)	folE KPK_1575	Klebsiella pneumoniae (strain 342)	7,8-dihydroneopterin 3'-triphosphate biosynthetic process [GO:0035998]; one-carbon metabolic process [GO:0006730]; tetrahydrofolate biosynthetic process [GO:0046654]		GTP binding [GO:0005525]; GTP cyclohydrolase I activity [GO:0003934]; zinc ion binding [GO:0008270]; 7,8-dihydroneopterin 3'-triphosphate biosynthetic process [GO:0035998]; one-carbon metabolic process [GO:0006730]; tetrahydrofolate biosynthetic process [GO:0046654]	GTP binding [GO:0005525]; GTP cyclohydrolase I activity [GO:0003934]; zinc ion binding [GO:0008270]	GO:0003934; GO:0005525; GO:0006730; GO:0008270; GO:0035998; GO:0046654	PATHWAY: Cofactor biosynthesis; 7,8-dihydroneopterin triphosphate biosynthesis; 7,8-dihydroneopterin triphosphate from GTP: step 1/1. {ECO:0000255|HAMAP-Rule:MF_00223}.	APVQEIDNETRKR	0.9937	0	0	0	0	12.2257	0	0	0	0	0	12.0594	0	13.0773	12.5465	14.0812	0	0	12.3936
B5XP89	B5XP89	SYM_KLEP3	Methionine--tRNA ligase (EC 6.1.1.10) (Methionyl-tRNA synthetase) (MetRS)	metG KPK_1608	Klebsiella pneumoniae (strain 342)	methionyl-tRNA aminoacylation [GO:0006431]	cytoplasm [GO:0005737]	cytoplasm [GO:0005737]; ATP binding [GO:0005524]; metal ion binding [GO:0046872]; methionine-tRNA ligase activity [GO:0004825]; tRNA binding [GO:0000049]; methionyl-tRNA aminoacylation [GO:0006431]	ATP binding [GO:0005524]; metal ion binding [GO:0046872]; methionine-tRNA ligase activity [GO:0004825]; tRNA binding [GO:0000049]	GO:0000049; GO:0004825; GO:0005524; GO:0005737; GO:0006431; GO:0046872		GMFLPDR	0.97608	13.2202	0	0	13.5715	13.7033	14.9243	0	0	0	0	0	13.0602	15.9391	15.2588	0	0	0	14.1116
B5XP95	B5XP95	ADEC_KLEP3	Adenine deaminase (Adenase) (Adenine aminase) (EC 3.5.4.2)	ade KPK_1614	Klebsiella pneumoniae (strain 342)	adenine catabolic process [GO:0006146]		adenine deaminase activity [GO:0000034]; adenine catabolic process [GO:0006146]	adenine deaminase activity [GO:0000034]	GO:0000034; GO:0006146		ETPEPTDHNNNPQGA	0.98851	0	14.0437	12.8309	0	0	0	13.4533	13.701	13.3922	16.5394	16.425	0	15.8898	16.2352	16.9311	0	0	0
B5XP99	B5XP99	THIM_KLEP3	Hydroxyethylthiazole kinase (EC 2.7.1.50) (4-methyl-5-beta-hydroxyethylthiazole kinase) (TH kinase) (Thz kinase)	thiM KPK_1618	Klebsiella pneumoniae (strain 342)	phosphorylation [GO:0016310]; thiamine biosynthetic process [GO:0009228]; thiamine diphosphate biosynthetic process [GO:0009229]		ATP binding [GO:0005524]; hydroxyethylthiazole kinase activity [GO:0004417]; magnesium ion binding [GO:0000287]; phosphorylation [GO:0016310]; thiamine biosynthetic process [GO:0009228]; thiamine diphosphate biosynthetic process [GO:0009229]	ATP binding [GO:0005524]; hydroxyethylthiazole kinase activity [GO:0004417]; magnesium ion binding [GO:0000287]	GO:0000287; GO:0004417; GO:0005524; GO:0009228; GO:0009229; GO:0016310	PATHWAY: Cofactor biosynthesis; thiamine diphosphate biosynthesis; 4-methyl-5-(2-phosphoethyl)-thiazole from 5-(2-hydroxyethyl)-4-methylthiazole: step 1/1. {ECO:0000255|HAMAP-Rule:MF_00228}.	AAVEHARQAGKPWTLDPVAVGALTVR	1.0437	0	0	0	13.1191	14.0255	13.5851	0	0	0	0	0	0	0	0	10.9843	0	0	0
B5XPB3	B5XPB3	YEGS_KLEP3	Probable lipid kinase YegS-like (EC 2.7.1.-)	KPK_1632	Klebsiella pneumoniae (strain 342)	phospholipid biosynthetic process [GO:0008654]	cytoplasm [GO:0005737]	cytoplasm [GO:0005737]; ATP binding [GO:0005524]; lipid kinase activity [GO:0001727]; magnesium ion binding [GO:0000287]; NAD+ kinase activity [GO:0003951]; phospholipid biosynthetic process [GO:0008654]	ATP binding [GO:0005524]; lipid kinase activity [GO:0001727]; magnesium ion binding [GO:0000287]; NAD+ kinase activity [GO:0003951]	GO:0000287; GO:0001727; GO:0003951; GO:0005524; GO:0005737; GO:0008654		DEGIDIHVRVTWEK	1.0358	14.465	13.1575	14.3354	0	0	14.0497	0	0	0	0	13.3266	12.7877	14.1156	13.0368	13.8574	0	0	0
B5XPB9	B5XPB9	MDTB_KLEP3	Multidrug resistance protein MdtB (Multidrug transporter MdtB)	mdtB KPK_1638	Klebsiella pneumoniae (strain 342)		integral component of membrane [GO:0016021]; plasma membrane [GO:0005886]	integral component of membrane [GO:0016021]; plasma membrane [GO:0005886]; transmembrane transporter activity [GO:0022857]	transmembrane transporter activity [GO:0022857]	GO:0005886; GO:0016021; GO:0022857		KNAIMMIDFALAAER	0.97274	10.7412	13.5063	0	16.0384	15.6452	0	0	0	11.9917	0	13.9794	0	0	0	13.5807	0	0	0
B5XPC8	B5XPC8	URK_KLEP3	Uridine kinase (EC 2.7.1.48) (Cytidine monophosphokinase) (Uridine monophosphokinase)	udk KPK_1647	Klebsiella pneumoniae (strain 342)	CTP salvage [GO:0044211]; phosphorylation [GO:0016310]; UMP salvage [GO:0044206]	cytoplasm [GO:0005737]	cytoplasm [GO:0005737]; ATP binding [GO:0005524]; phosphotransferase activity, alcohol group as acceptor [GO:0016773]; uridine kinase activity [GO:0004849]; CTP salvage [GO:0044211]; phosphorylation [GO:0016310]; UMP salvage [GO:0044206]	ATP binding [GO:0005524]; phosphotransferase activity, alcohol group as acceptor [GO:0016773]; uridine kinase activity [GO:0004849]	GO:0004849; GO:0005524; GO:0005737; GO:0016310; GO:0016773; GO:0044206; GO:0044211	PATHWAY: Pyrimidine metabolism; CTP biosynthesis via salvage pathway; CTP from cytidine: step 1/3. {ECO:0000255|HAMAP-Rule:MF_00551}.; PATHWAY: Pyrimidine metabolism; UMP biosynthesis via salvage pathway; UMP from uridine: step 1/1. {ECO:0000255|HAMAP-Rule:MF_00551}.	ELREQVGDEHIGVIPEDSYYK	1.0452	16.0128	15.563	15.3819	0	12.0103	14.5618	0	14.2165	12.9849	15.5446	15.1911	16.0176	0	14.4745	0	11.1943	0	0
B5XPE6	B5XPE6	HIS8_KLEP3	Histidinol-phosphate aminotransferase (EC 2.6.1.9) (Imidazole acetol-phosphate transaminase)	hisC KPK_1688	Klebsiella pneumoniae (strain 342)	histidine biosynthetic process [GO:0000105]		histidinol-phosphate transaminase activity [GO:0004400]; pyridoxal phosphate binding [GO:0030170]; histidine biosynthetic process [GO:0000105]	histidinol-phosphate transaminase activity [GO:0004400]; pyridoxal phosphate binding [GO:0030170]	GO:0000105; GO:0004400; GO:0030170	PATHWAY: Amino-acid biosynthesis; L-histidine biosynthesis; L-histidine from 5-phospho-alpha-D-ribose 1-diphosphate: step 7/9. {ECO:0000255|HAMAP-Rule:MF_01023}.	VIDALTAENV	1.0011	0	0	0	0	16.0376	0	0	0	0	0	0	0	0	0	0	0	0	0
B5XPI0	B5XPI0	Y1722_KLEP3	UPF0265 protein KPK_1722	KPK_1722	Klebsiella pneumoniae (strain 342)							KLKVMGEAK	1.0172	12.9001	0	0	0	0	0	0	0	0	0	0	0	0	0	0	0	0	0
B5XPW3	B5XPW3	DCYD_KLEP3	D-cysteine desulfhydrase (EC 4.4.1.15)	dcyD KPK_1864	Klebsiella pneumoniae (strain 342)	D-amino acid metabolic process [GO:0046416]		D-cysteine desulfhydrase activity [GO:0019148]; D-amino acid metabolic process [GO:0046416]	D-cysteine desulfhydrase activity [GO:0019148]	GO:0019148; GO:0046416		DDTTPLAMGGNKLR	1.0426	0	0	0	14.8876	14.8253	0	0	14.9159	0	0	0	0	0	0	0	15.0795	14.9309	15.3598
B5XPW9	B5XPW9	UVRC_KLEP3	UvrABC system protein C (Protein UvrC) (Excinuclease ABC subunit C)	uvrC KPK_1870	Klebsiella pneumoniae (strain 342)	nucleotide-excision repair [GO:0006289]; SOS response [GO:0009432]	cytoplasm [GO:0005737]; excinuclease repair complex [GO:0009380]	cytoplasm [GO:0005737]; excinuclease repair complex [GO:0009380]; DNA binding [GO:0003677]; excinuclease ABC activity [GO:0009381]; nucleotide-excision repair [GO:0006289]; SOS response [GO:0009432]	DNA binding [GO:0003677]; excinuclease ABC activity [GO:0009381]	GO:0003677; GO:0005737; GO:0006289; GO:0009380; GO:0009381; GO:0009432		AIDENKIPDVILIDGGK	0.97606	13.9429	11.7382	13.8517	0	0	0	0	12.3204	0	14.2879	0	14.2139	17.6736	18.0583	18.0495	13.7293	15.0856	14.1953
B5XPZ4	B5XPZ4	CUTC_KLEP3	PF03932 family protein CutC	cutC KPK_1898	Klebsiella pneumoniae (strain 342)		cytoplasm [GO:0005737]	cytoplasm [GO:0005737]		GO:0005737		HPGVSMSADPDADEYR	1.0653	0	0	0	0	11.9467	0	0	0	0	12.1492	0	0	0	0	0	13.4679	15.331	14.6996
B5XPZ6	B5XPZ6	CMOA_KLEP3	Carboxy-S-adenosyl-L-methionine synthase (Cx-SAM synthase) (EC 2.1.3.-)	cmoA KPK_1900	Klebsiella pneumoniae (strain 342)	tRNA wobble uridine modification [GO:0002098]		carboxyl- or carbamoyltransferase activity [GO:0016743]; S-adenosyl-L-methionine binding [GO:1904047]; tRNA wobble uridine modification [GO:0002098]	carboxyl- or carbamoyltransferase activity [GO:0016743]; S-adenosyl-L-methionine binding [GO:1904047]	GO:0002098; GO:0016743; GO:1904047		APTPVEVIEGDIR	1.0387	0	0	0	0	0	0	0	0	0	0	13.697	0	14.0116	14.3712	14.1076	0	0	10.9582
B5XQ02	B5XQ02	Y1906_KLEP3	Probable transcriptional regulatory protein KPK_1906	KPK_1906	Klebsiella pneumoniae (strain 342)	regulation of transcription, DNA-templated [GO:0006355]	cytoplasm [GO:0005737]	cytoplasm [GO:0005737]; DNA binding [GO:0003677]; regulation of transcription, DNA-templated [GO:0006355]	DNA binding [GO:0003677]	GO:0003677; GO:0005737; GO:0006355		DALEAAGLK	0.97533	15.3799	14.5245	14.8333	0	0	13.9791	0	0	9.43423	12.8953	14.0909	11.3832	14.3404	13.3603	14.4267	14.9218	0	15.9303
B5XQ03	B5XQ03	RUVC_KLEP3	Crossover junction endodeoxyribonuclease RuvC (EC 3.1.21.10) (Holliday junction nuclease RuvC) (Holliday junction resolvase RuvC)	ruvC KPK_1907	Klebsiella pneumoniae (strain 342)	DNA recombination [GO:0006310]; DNA repair [GO:0006281]		crossover junction endodeoxyribonuclease activity [GO:0008821]; magnesium ion binding [GO:0000287]; nucleic acid binding [GO:0003676]; DNA recombination [GO:0006310]; DNA repair [GO:0006281]	crossover junction endodeoxyribonuclease activity [GO:0008821]; magnesium ion binding [GO:0000287]; nucleic acid binding [GO:0003676]	GO:0000287; GO:0003676; GO:0006281; GO:0006310; GO:0008821		TKVDDLPSR	1.0415	0	0	0	0	0	0	0	0	0	0	0	0	0	13.4065	0	0	0	0
B5XQ04	B5XQ04	RUVA_KLEP3	Holliday junction ATP-dependent DNA helicase RuvA (EC 3.6.4.12)	ruvA KPK_1908	Klebsiella pneumoniae (strain 342)	DNA recombination [GO:0006310]; DNA repair [GO:0006281]; SOS response [GO:0009432]	Holliday junction helicase complex [GO:0009379]	Holliday junction helicase complex [GO:0009379]; ATP binding [GO:0005524]; ATP hydrolysis activity [GO:0016887]; DNA binding [GO:0003677]; four-way junction helicase activity [GO:0009378]; DNA recombination [GO:0006310]; DNA repair [GO:0006281]; SOS response [GO:0009432]	ATP binding [GO:0005524]; ATP hydrolysis activity [GO:0016887]; DNA binding [GO:0003677]; four-way junction helicase activity [GO:0009378]	GO:0003677; GO:0005524; GO:0006281; GO:0006310; GO:0009378; GO:0009379; GO:0009432; GO:0016887		LIVEMKDR	1.0023	14.7046	13.5155	14.2225	0	0	0	0	0	0	14.7909	13.7225	13.3442	0	0	0	0	0	0
B5XQ21	B5XQ21	PURT_KLEP3	Formate-dependent phosphoribosylglycinamide formyltransferase (EC 6.3.1.21) (5'-phosphoribosylglycinamide transformylase 2) (Formate-dependent GAR transformylase) (GAR transformylase 2) (GART 2) (Non-folate glycinamide ribonucleotide transformylase) (Phosphoribosylglycinamide formyltransferase 2)	purT KPK_1925	Klebsiella pneumoniae (strain 342)	'de novo' IMP biosynthetic process [GO:0006189]		ATP binding [GO:0005524]; ligase activity [GO:0016874]; magnesium ion binding [GO:0000287]; phosphoribosylglycinamide formyltransferase 2 activity [GO:0043815]; phosphoribosylglycinamide formyltransferase activity [GO:0004644]; 'de novo' IMP biosynthetic process [GO:0006189]	ATP binding [GO:0005524]; ligase activity [GO:0016874]; magnesium ion binding [GO:0000287]; phosphoribosylglycinamide formyltransferase 2 activity [GO:0043815]; phosphoribosylglycinamide formyltransferase activity [GO:0004644]	GO:0000287; GO:0004644; GO:0005524; GO:0006189; GO:0016874; GO:0043815	PATHWAY: Purine metabolism; IMP biosynthesis via de novo pathway; N(2)-formyl-N(1)-(5-phospho-D-ribosyl)glycinamide from N(1)-(5-phospho-D-ribosyl)glycinamide (formate route): step 1/1. {ECO:0000255|HAMAP-Rule:MF_01643}.	ESWQPQQMSDLALERAQAIAR	0.98911	0	10.967	0	0	0	0	0	0	0	0	0	0	0	0	0	0	13.0095	0
B5XQ39	B5XQ39	PROQ_KLEP3	RNA chaperone ProQ	proQ KPK_1943	Klebsiella pneumoniae (strain 342)	post-transcriptional regulation of gene expression [GO:0010608]	cytoplasm [GO:0005737]	cytoplasm [GO:0005737]; RNA strand annealing activity [GO:0033592]; RNA strand-exchange activity [GO:0034057]; post-transcriptional regulation of gene expression [GO:0010608]	RNA strand annealing activity [GO:0033592]; RNA strand-exchange activity [GO:0034057]	GO:0005737; GO:0010608; GO:0033592; GO:0034057		ARVQTQRAAQQAK	0.99766	14.0127	15.47	11.8693	0	12.9639	12.7395	0	13.19	0	0	14.1904	0	12.9523	14.3748	13.6357	0	14.1232	0
B5XQ69	B5XQ69	MINE_KLEP3	Cell division topological specificity factor	minE KPK_1973	Klebsiella pneumoniae (strain 342)	cell cycle [GO:0007049]; cell division [GO:0051301]; regulation of division septum assembly [GO:0032955]		cell cycle [GO:0007049]; cell division [GO:0051301]; regulation of division septum assembly [GO:0032955]		GO:0007049; GO:0032955; GO:0051301		DGDISILELNVTLPETEESKP	1.0031	0	0	0	0	0	0	12.7481	13.1906	13.5563	0	0	0	0	0	0	0	0	0
B5XQ72	B5XQ72	Y1976_KLEP3	YcgL domain-containing protein KPK_1976	KPK_1976	Klebsiella pneumoniae (strain 342)							MFCVIYRSTKR	1	12.9185	12.6534	0	0	0	0	0	0	0	0	0	0	0	0	0	0	12.6056	0
B5XQ81	B5XQ81	DADA_KLEP3	D-amino acid dehydrogenase (EC 1.4.99.-)	dadA KPK_1985	Klebsiella pneumoniae (strain 342)	D-alanine catabolic process [GO:0055130]		D-amino-acid dehydrogenase activity [GO:0008718]; D-alanine catabolic process [GO:0055130]	D-amino-acid dehydrogenase activity [GO:0008718]	GO:0008718; GO:0055130	PATHWAY: Amino-acid degradation; D-alanine degradation; NH(3) and pyruvate from D-alanine: step 1/1.	ALLQPRR	0.97621	0	15.3393	14.6508	0	14.6267	11.853	0	0	13.7194	0	12.4435	13.3078	13.5819	0	13.3958	15.5847	15.5056	16.2095
B5XQ85	B5XQ85	EMTA_KLEP3	Endo-type membrane-bound lytic murein transglycosylase A (EC 4.2.2.n2) (Peptidoglycan lytic endotransglycosylase)	emtA KPK_1989	Klebsiella pneumoniae (strain 342)	cell wall macromolecule catabolic process [GO:0016998]; cell wall organization [GO:0071555]; peptidoglycan metabolic process [GO:0000270]	cell outer membrane [GO:0009279]	cell outer membrane [GO:0009279]; carbon-oxygen lyase activity, acting on polysaccharides [GO:0016837]; lytic endotransglycosylase activity [GO:0008932]; cell wall macromolecule catabolic process [GO:0016998]; cell wall organization [GO:0071555]; peptidoglycan metabolic process [GO:0000270]	carbon-oxygen lyase activity, acting on polysaccharides [GO:0016837]; lytic endotransglycosylase activity [GO:0008932]	GO:0000270; GO:0008932; GO:0009279; GO:0016837; GO:0016998; GO:0071555		DVYRRMGWR	1.0489	13.7708	14.7381	15.1751	0	0	0	0	0	0	0	15.0777	0	0	0	0	0	0	0
B5XQ92	B5XQ92	Y2103_KLEP3	UPF0225 protein KPK_2103	KPK_2103	Klebsiella pneumoniae (strain 342)							ENGQWYYIDGTRPLIGRNDPCPCGSGK	0.79762	0	0	0	13.643	15.565	11.2932	0	0	0	0	0	11.1826	0	0	0	0	0	0
B5XQA9	B5XQA9	CLSA_KLEP3	Cardiolipin synthase A (CL synthase) (EC 2.7.8.-)	clsA cls KPK_2120	Klebsiella pneumoniae (strain 342)	cardiolipin biosynthetic process [GO:0032049]	integral component of membrane [GO:0016021]; plasma membrane [GO:0005886]	integral component of membrane [GO:0016021]; plasma membrane [GO:0005886]; cardiolipin synthase activity [GO:0008808]; cardiolipin biosynthetic process [GO:0032049]	cardiolipin synthase activity [GO:0008808]	GO:0005886; GO:0008808; GO:0016021; GO:0032049		AERARAMWPSTAK	0.99787	15.0498	0	0	14.1777	0	12.9309	0	12.6842	14.2946	15.4048	0	0	15.0802	0	14.0214	0	11.9584	0
B5XQC6	B5XQC6	SYT_KLEP3	Threonine--tRNA ligase (EC 6.1.1.3) (Threonyl-tRNA synthetase) (ThrRS)	thrS KPK_2138	Klebsiella pneumoniae (strain 342)	threonyl-tRNA aminoacylation [GO:0006435]	cytoplasm [GO:0005737]	cytoplasm [GO:0005737]; ATP binding [GO:0005524]; metal ion binding [GO:0046872]; threonine-tRNA ligase activity [GO:0004829]; tRNA binding [GO:0000049]; threonyl-tRNA aminoacylation [GO:0006435]	ATP binding [GO:0005524]; metal ion binding [GO:0046872]; threonine-tRNA ligase activity [GO:0004829]; tRNA binding [GO:0000049]	GO:0000049; GO:0004829; GO:0005524; GO:0005737; GO:0006435; GO:0046872		DEEGLEIIR	0.98433	16.5159	15.9666	16.6766	16.5534	16.267	16.1739	0	13.1083	14.3254	15.2167	16.8782	0	0	12.5177	0	15.4538	14.4793	15.7236
B5XQC8	B5XQC8	RL35_KLEP3	50S ribosomal protein L35	rpmI KPK_2140	Klebsiella pneumoniae (strain 342)	translation [GO:0006412]	ribosome [GO:0005840]	ribosome [GO:0005840]; structural constituent of ribosome [GO:0003735]; translation [GO:0006412]	structural constituent of ribosome [GO:0003735]	GO:0003735; GO:0005840; GO:0006412		TVRGAAKR	1.0145	14.1852	0	0	0	0	0	0	0	0	0	0	0	0	0	0	0	0	0
B5XQC9	B5XQC9	RL20_KLEP3	50S ribosomal protein L20	rplT KPK_2141	Klebsiella pneumoniae (strain 342)	ribosomal large subunit assembly [GO:0000027]; translation [GO:0006412]	ribosome [GO:0005840]	ribosome [GO:0005840]; rRNA binding [GO:0019843]; structural constituent of ribosome [GO:0003735]; ribosomal large subunit assembly [GO:0000027]; translation [GO:0006412]	rRNA binding [GO:0019843]; structural constituent of ribosome [GO:0003735]	GO:0000027; GO:0003735; GO:0005840; GO:0006412; GO:0019843		AGQYAYR	0.98765	13.9	14.1973	14.2041	0	0	14.8685	0	0	0	13.1098	13.2919	11.7337	0	13.7991	14.1333	0	0	0
B5XQD0	B5XQD0	SYFA_KLEP3	Phenylalanine--tRNA ligase alpha subunit (EC 6.1.1.20) (Phenylalanyl-tRNA synthetase alpha subunit) (PheRS)	pheS KPK_2142	Klebsiella pneumoniae (strain 342)	phenylalanyl-tRNA aminoacylation [GO:0006432]	cytoplasm [GO:0005737]	cytoplasm [GO:0005737]; ATP binding [GO:0005524]; magnesium ion binding [GO:0000287]; phenylalanine-tRNA ligase activity [GO:0004826]; tRNA binding [GO:0000049]; phenylalanyl-tRNA aminoacylation [GO:0006432]	ATP binding [GO:0005524]; magnesium ion binding [GO:0000287]; phenylalanine-tRNA ligase activity [GO:0004826]; tRNA binding [GO:0000049]	GO:0000049; GO:0000287; GO:0004826; GO:0005524; GO:0005737; GO:0006432		ADLEGAALNAR	0.9858	0	0	0	10.3635	12.5524	13.8948	0	0	0	12.9852	13.9253	13.519	0	0	0	0	0	0
B5XQD2	B5XQD2	IHFA_KLEP3	Integration host factor subunit alpha (IHF-alpha)	ihfA himA KPK_2144	Klebsiella pneumoniae (strain 342)	DNA recombination [GO:0006310]; regulation of transcription, DNA-templated [GO:0006355]; regulation of translation [GO:0006417]		DNA binding [GO:0003677]; structural constituent of chromatin [GO:0030527]; DNA recombination [GO:0006310]; regulation of transcription, DNA-templated [GO:0006355]; regulation of translation [GO:0006417]	DNA binding [GO:0003677]; structural constituent of chromatin [GO:0030527]	GO:0003677; GO:0006310; GO:0006355; GO:0006417; GO:0030527		ALENGEQVK	0.99478	14.6453	15.964	14.858	0	0	14.7376	12.2322	0	0	14.0879	13.3949	12.6384	12.1988	0	0	13.9726	14.7547	0
B5XQE2	B5XQE2	SELO_KLEP3	Protein adenylyltransferase SelO (EC 2.7.7.-) (EC 2.7.7.n1)	selO KPK_2154	Klebsiella pneumoniae (strain 342)			ATP binding [GO:0005524]; magnesium ion binding [GO:0000287]; nucleotidyltransferase activity [GO:0016779]	ATP binding [GO:0005524]; magnesium ion binding [GO:0000287]; nucleotidyltransferase activity [GO:0016779]	GO:0000287; GO:0005524; GO:0016779		YLLWFRDVVTR	1.0439	0	14.774	0	0	0	12.4289	0	0	0	12.1527	0	0	0	0	0	0	0	0
B5XQE5	B5XQE5	PSRP_KLEP3	Putative phosphoenolpyruvate synthase regulatory protein (PEP synthase regulatory protein) (PSRP) (EC 2.7.11.33) (EC 2.7.4.28) (Pyruvate, water dikinase regulatory protein)	KPK_2157	Klebsiella pneumoniae (strain 342)	protein dephosphorylation [GO:0006470]; protein phosphorylation [GO:0006468]		ADP binding [GO:0043531]; ATP binding [GO:0005524]; phosphotransferase activity, phosphate group as acceptor [GO:0016776]; protein serine/threonine kinase activity [GO:0004674]; protein dephosphorylation [GO:0006470]; protein phosphorylation [GO:0006468]	ADP binding [GO:0043531]; ATP binding [GO:0005524]; phosphotransferase activity, phosphate group as acceptor [GO:0016776]; protein serine/threonine kinase activity [GO:0004674]	GO:0004674; GO:0005524; GO:0006468; GO:0006470; GO:0016776; GO:0043531		IMDIMGLNR	1.0366	13.0188	12.9452	0	0	0	0	0	0	0	0	11.3038	0	0	10.2508	0	14.6227	14.3034	15.076
B5XQH2	B5XQH2	SUFS_KLEP3	Cysteine desulfurase (EC 2.8.1.7) (Selenocysteine beta-lyase) (SCL) (Selenocysteine lyase) (EC 4.4.1.16) (Selenocysteine reductase)	sufS KPK_2184	Klebsiella pneumoniae (strain 342)	cysteine metabolic process [GO:0006534]	cytoplasm [GO:0005737]	cytoplasm [GO:0005737]; cysteine desulfurase activity [GO:0031071]; pyridoxal phosphate binding [GO:0030170]; selenocysteine lyase activity [GO:0009000]; cysteine metabolic process [GO:0006534]	cysteine desulfurase activity [GO:0031071]; pyridoxal phosphate binding [GO:0030170]; selenocysteine lyase activity [GO:0009000]	GO:0005737; GO:0006534; GO:0009000; GO:0030170; GO:0031071	PATHWAY: Cofactor biosynthesis; iron-sulfur cluster biosynthesis. {ECO:0000255|HAMAP-Rule:MF_01831}.	ADFPVLNR	0.96762	0	0	0	0	0	0	0	0	0	0	0	0	0	0	0	0	13.2421	0
B5XQJ0	B5XQJ0	MHPB_KLEP3	2,3-dihydroxyphenylpropionate/2,3-dihydroxicinnamic acid 1,2-dioxygenase (EC 1.13.11.16) (3-carboxyethylcatechol 2,3-dioxygenase)	mhpB KPK_2202	Klebsiella pneumoniae (strain 342)	3-phenylpropionate catabolic process [GO:0019380]		3-carboxyethylcatechol 2,3-dioxygenase activity [GO:0047070]; ferrous iron binding [GO:0008198]; 3-phenylpropionate catabolic process [GO:0019380]	3-carboxyethylcatechol 2,3-dioxygenase activity [GO:0047070]; ferrous iron binding [GO:0008198]	GO:0008198; GO:0019380; GO:0047070	PATHWAY: Aromatic compound metabolism; 3-phenylpropanoate degradation. {ECO:0000255|HAMAP-Rule:MF_01653}.	RVLILGSGGLSHQPPVPELAKADAHLR	0.98932	0	12.5636	0	0	0	0	0	0	0	0	0	0	0	0	0	0	13.0882	0
B5XQJ3	B5XQJ3	ACDH_KLEP3	Acetaldehyde dehydrogenase (EC 1.2.1.10) (Acetaldehyde dehydrogenase [acetylating])	mhpF KPK_2205	Klebsiella pneumoniae (strain 342)	3-phenylpropionate catabolic process [GO:0019380]		acetaldehyde dehydrogenase (acetylating) activity [GO:0008774]; NAD binding [GO:0051287]; 3-phenylpropionate catabolic process [GO:0019380]	acetaldehyde dehydrogenase (acetylating) activity [GO:0008774]; NAD binding [GO:0051287]	GO:0008774; GO:0019380; GO:0051287	PATHWAY: Aromatic compound metabolism; 3-phenylpropanoate degradation. {ECO:0000255|HAMAP-Rule:MF_01657}.	VGGAGKGK	1.0356	0	0	0	0	0	0	0	0	0	12.1502	0	12.4886	0	0	0	0	0	0
B5XQJ4	B5XQJ4	HOA_KLEP3	4-hydroxy-2-oxovalerate aldolase (HOA) (EC 4.1.3.39) (4-hydroxy-2-keto-pentanoic acid aldolase) (4-hydroxy-2-oxopentanoate aldolase)	mhpE KPK_2206	Klebsiella pneumoniae (strain 342)	3-phenylpropionate catabolic process [GO:0019380]		4-hydroxy-2-oxovalerate aldolase activity [GO:0008701]; manganese ion binding [GO:0030145]; 3-phenylpropionate catabolic process [GO:0019380]	4-hydroxy-2-oxovalerate aldolase activity [GO:0008701]; manganese ion binding [GO:0030145]	GO:0008701; GO:0019380; GO:0030145	PATHWAY: Aromatic compound metabolism; 3-phenylpropanoate degradation. {ECO:0000255|HAMAP-Rule:MF_01656}.	KLYISDVTLR	0.99297	0	0	0	0	0	0	0	0	0	0	0	0	0	13.6194	0	0	0	0
B5XQT8	B5XQT8	TAM_KLEP3	Trans-aconitate 2-methyltransferase (EC 2.1.1.144)	tam KPK_2732	Klebsiella pneumoniae (strain 342)	methylation [GO:0032259]	cytoplasm [GO:0005737]	cytoplasm [GO:0005737]; trans-aconitate 2-methyltransferase activity [GO:0030798]; methylation [GO:0032259]	trans-aconitate 2-methyltransferase activity [GO:0030798]	GO:0005737; GO:0030798; GO:0032259		QPLLPPDAWYDMLTRQGCEVDIWR	0.27273	0	11.6859	0	0	12.4899	0	11.7614	0	0	0	0	0	0	0	0	0	0	0
B5XQU5	B5XQU5	UXAB_KLEP3	Altronate oxidoreductase (EC 1.1.1.58) (Tagaturonate dehydrogenase) (Tagaturonate reductase)	uxaB KPK_2739	Klebsiella pneumoniae (strain 342)			tagaturonate reductase activity [GO:0009026]	tagaturonate reductase activity [GO:0009026]	GO:0009026	PATHWAY: Carbohydrate metabolism; pentose and glucuronate interconversion. {ECO:0000255|HAMAP-Rule:MF_00670}.	GLNEQGEAVSDAR	0.99147	0	13.7522	13.32	0	0	14.3052	0	0	0	12.9268	0	13.0006	0	14.28	0	0	0	0
B5XQW2	B5XQW2	SOTB_KLEP3	Probable sugar efflux transporter	sotB KPK_2756	Klebsiella pneumoniae (strain 342)		integral component of membrane [GO:0016021]; plasma membrane [GO:0005886]	integral component of membrane [GO:0016021]; plasma membrane [GO:0005886]; carbohydrate transmembrane transporter activity [GO:0015144]	carbohydrate transmembrane transporter activity [GO:0015144]	GO:0005886; GO:0015144; GO:0016021		MTFLAIGLGALATLACLVK	0.96795	0	0	0	0	0	0	0	0	0	11.8877	0	0	0	0	0	0	0	0
B5XR74	B5XR74	Y2871_KLEP3	UPF0482 protein KPK_2871	KPK_2871	Klebsiella pneumoniae (strain 342)							LVIESGDSAQSR	0.9955	0	0	0	13.1609	0	0	0	0	12.5692	0	0	0	0	0	0	0	0	0
B5XRA3	B5XRA3	MDCG_KLEP3	Phosphoribosyl-dephospho-CoA transferase (EC 2.7.7.66) (Malonate decarboxylase holo-[acyl-carrier-protein] synthase) (Holo-ACP synthase)	mdcG KPK_2900	Klebsiella pneumoniae (strain 342)			nucleotidyltransferase activity [GO:0016779]	nucleotidyltransferase activity [GO:0016779]	GO:0016779		AAGWVQAHNIVR	0.98881	0	0	0	12.5925	0	15.2746	0	0	0	0	0	0	11.8477	11.8658	12.9364	0	12.24	0
B5XRA9	B5XRA9	APBE2_KLEP3	FAD:protein FMN transferase (EC 2.7.1.180) (Flavin transferase)	apbE2 KPK_2905	Klebsiella pneumoniae (strain 342)	protein flavinylation [GO:0017013]	cytoplasm [GO:0005737]	cytoplasm [GO:0005737]; metal ion binding [GO:0046872]; transferase activity [GO:0016740]; protein flavinylation [GO:0017013]	metal ion binding [GO:0046872]; transferase activity [GO:0016740]	GO:0005737; GO:0016740; GO:0017013; GO:0046872		DYLRQQQVEK	0.98696	0	0	0	13.3716	0	0	0	0	0	0	0	0	0	0	0	0	0	13.9122
B5XRB0	B5XRB0	FRD_KLEP3	NADH:fumarate oxidoreductase (EC 1.3.1.6) (Fumarate reductase) (FRD)	KPK_2907	Klebsiella pneumoniae (strain 342)	metabolic process [GO:0008152]	cytoplasm [GO:0005737]; membrane [GO:0016020]	cytoplasm [GO:0005737]; membrane [GO:0016020]; FMN binding [GO:0010181]; fumarate reductase (NADH) activity [GO:0016156]; metabolic process [GO:0008152]	FMN binding [GO:0010181]; fumarate reductase (NADH) activity [GO:0016156]	GO:0005737; GO:0008152; GO:0010181; GO:0016020; GO:0016156		FPLAVLDITHK	1.0022	0	0	12.5196	15.3567	15.7508	12.7673	0	0	0	12.3532	0	0	0	0	0	13.0631	13.3855	0
B5XRN3	B5XRN3	TTCA_KLEP3	tRNA-cytidine(32) 2-sulfurtransferase (EC 2.8.1.-) (Two-thiocytidine biosynthesis protein A) (tRNA 2-thiocytidine biosynthesis protein TtcA)	ttcA KPK_3031	Klebsiella pneumoniae (strain 342)	tRNA thio-modification [GO:0034227]	cytoplasm [GO:0005737]	cytoplasm [GO:0005737]; 4 iron, 4 sulfur cluster binding [GO:0051539]; ATP binding [GO:0005524]; magnesium ion binding [GO:0000287]; sulfurtransferase activity [GO:0016783]; tRNA binding [GO:0000049]; tRNA thio-modification [GO:0034227]	4 iron, 4 sulfur cluster binding [GO:0051539]; ATP binding [GO:0005524]; magnesium ion binding [GO:0000287]; sulfurtransferase activity [GO:0016783]; tRNA binding [GO:0000049]	GO:0000049; GO:0000287; GO:0005524; GO:0005737; GO:0016783; GO:0034227; GO:0051539	PATHWAY: tRNA modification. {ECO:0000255|HAMAP-Rule:MF_01850}.	DWDKRYPGR	0.9886	0	0	0	13.049	12.6662	13.1457	0	0	0	0	0	11.1946	14.411	14.0298	13.1424	13.4995	0	12.7396
B5XRN5	B5XRN5	ZNTB_KLEP3	Zinc transport protein ZntB	zntB KPK_3033	Klebsiella pneumoniae (strain 342)		integral component of membrane [GO:0016021]; plasma membrane [GO:0005886]	integral component of membrane [GO:0016021]; plasma membrane [GO:0005886]; zinc ion transmembrane transporter activity [GO:0005385]	zinc ion transmembrane transporter activity [GO:0005385]	GO:0005385; GO:0005886; GO:0016021		RMQDIAERLGR	0.9871	0	0	0	14.4071	0	0	0	0	10.2902	0	0	0	0	0	0	18.2182	18.3172	17.3313
B5XRW2	B5XRW2	Y3110_KLEP3	UPF0283 membrane protein KPK_3110	KPK_3110	Klebsiella pneumoniae (strain 342)		integral component of membrane [GO:0016021]; plasma membrane [GO:0005886]	integral component of membrane [GO:0016021]; plasma membrane [GO:0005886]		GO:0005886; GO:0016021		IATLYGIELGYYSR	1.0011	0	0	0	12.1401	0	0	0	0	0	0	0	0	0	0	0	12.6988	13.2414	0
B5XS13	B5XS13	RIBA_KLEP3	GTP cyclohydrolase-2 (EC 3.5.4.25) (GTP cyclohydrolase II)	ribA KPK_3161	Klebsiella pneumoniae (strain 342)	riboflavin biosynthetic process [GO:0009231]		GTP binding [GO:0005525]; GTP cyclohydrolase II activity [GO:0003935]; zinc ion binding [GO:0008270]; riboflavin biosynthetic process [GO:0009231]	GTP binding [GO:0005525]; GTP cyclohydrolase II activity [GO:0003935]; zinc ion binding [GO:0008270]	GO:0003935; GO:0005525; GO:0008270; GO:0009231	PATHWAY: Cofactor biosynthesis; riboflavin biosynthesis; 5-amino-6-(D-ribitylamino)uracil from GTP: step 1/4. {ECO:0000255|HAMAP-Rule:MF_00179}.	DFTLCADMFKLLNVEQVR	0.95862	14.7339	15.6483	14.9361	0	0	12.3143	13.6588	0	13.9159	0	0	0	13.3092	0	13.24	0	0	0
B5XSN3	B5XSN3	MNMA_KLEP3	tRNA-specific 2-thiouridylase MnmA (EC 2.8.1.13)	mnmA KPK_3410	Klebsiella pneumoniae (strain 342)	tRNA modification [GO:0006400]	cytoplasm [GO:0005737]	cytoplasm [GO:0005737]; ATP binding [GO:0005524]; sulfurtransferase activity [GO:0016783]; tRNA binding [GO:0000049]; tRNA modification [GO:0006400]	ATP binding [GO:0005524]; sulfurtransferase activity [GO:0016783]; tRNA binding [GO:0000049]	GO:0000049; GO:0005524; GO:0005737; GO:0006400; GO:0016783		FRDFLGR	0.97695	0	0	0	15.2904	13.6701	0	0	0	10.7511	0	0	0	0	0	0	18.4229	18.5787	18.94
B5XSP2	B5XSP2	PEPT_KLEP3	Peptidase T (EC 3.4.11.4) (Aminotripeptidase) (Tripeptidase) (Tripeptide aminopeptidase)	pepT KPK_3419	Klebsiella pneumoniae (strain 342)	peptide catabolic process [GO:0043171]; proteolysis [GO:0006508]	cytoplasm [GO:0005737]	cytoplasm [GO:0005737]; metallopeptidase activity [GO:0008237]; tripeptide aminopeptidase activity [GO:0045148]; zinc ion binding [GO:0008270]; peptide catabolic process [GO:0043171]; proteolysis [GO:0006508]	metallopeptidase activity [GO:0008237]; tripeptide aminopeptidase activity [GO:0045148]; zinc ion binding [GO:0008270]	GO:0005737; GO:0006508; GO:0008237; GO:0008270; GO:0043171; GO:0045148		QVPSTEGQWKLLR	0.98643	0	0	0	0	0	13.664	12.0864	12.2337	0	0	12.3678	0	10.662	0	0	13.3365	0	14.138
B5XSP8	B5XSP8	AAEA_KLEP3	p-hydroxybenzoic acid efflux pump subunit AaeA (pHBA efflux pump protein A)	aaeA KPK_0468	Klebsiella pneumoniae (strain 342)		integral component of membrane [GO:0016021]; plasma membrane [GO:0005886]	integral component of membrane [GO:0016021]; plasma membrane [GO:0005886]; transmembrane transporter activity [GO:0022857]	transmembrane transporter activity [GO:0022857]	GO:0005886; GO:0016021; GO:0022857		APADGWVTNLNVYTGEFITR	0.97799	14.3829	0	13.637	16.0524	14.5566	13.0752	0	0	0	14.6464	0	13.751	14.6852	0	13.871	0	13.5895	0
B5XSQ7	B5XSQ7	MDH_KLEP3	Malate dehydrogenase (EC 1.1.1.37)	mdh KPK_0477	Klebsiella pneumoniae (strain 342)	malate metabolic process [GO:0006108]; tricarboxylic acid cycle [GO:0006099]		L-malate dehydrogenase activity [GO:0030060]; malate metabolic process [GO:0006108]; tricarboxylic acid cycle [GO:0006099]	L-malate dehydrogenase activity [GO:0030060]	GO:0006099; GO:0006108; GO:0030060		AGVYDKNKLFGVTTLDIIR	0.98065	0	0	0	12.8116	12.6317	0	0	0	0	14.0138	0	13.6419	0	0	0	14.4095	14.3035	15.662
B5XSS1	B5XSS1	RL13_KLEP3	50S ribosomal protein L13	rplM KPK_0491	Klebsiella pneumoniae (strain 342)	translation [GO:0006412]	ribosome [GO:0005840]	ribosome [GO:0005840]; structural constituent of ribosome [GO:0003735]; translation [GO:0006412]	structural constituent of ribosome [GO:0003735]	GO:0003735; GO:0005840; GO:0006412		DWYVVDATGKTLGR	0.99784	14.5693	14.5787	14.0453	17.8344	17.6756	14.7146	0	0	0	14.0581	0	0	12.0467	0	0	14.1808	14.3414	14.0645
B5XSS2	B5XSS2	RS9_KLEP3	30S ribosomal protein S9	rpsI KPK_0492	Klebsiella pneumoniae (strain 342)	translation [GO:0006412]	ribosome [GO:0005840]	ribosome [GO:0005840]; structural constituent of ribosome [GO:0003735]; translation [GO:0006412]	structural constituent of ribosome [GO:0003735]	GO:0003735; GO:0005840; GO:0006412		ETARMVVR	0.98674	0	0	0	0	0	14.8173	0	12.0592	0	0	0	0	0	0	0	13.6238	13.5825	13.7571
B5XSS5	B5XSS5	NANE_KLEP3	Putative N-acetylmannosamine-6-phosphate 2-epimerase (EC 5.1.3.9) (ManNAc-6-P epimerase)	nanE KPK_0495	Klebsiella pneumoniae (strain 342)	carbohydrate metabolic process [GO:0005975]; N-acetylmannosamine metabolic process [GO:0006051]; N-acetylneuraminate catabolic process [GO:0019262]		N-acylglucosamine-6-phosphate 2-epimerase activity [GO:0047465]; N-acylmannosamine-6-phosphate 2-epimerase activity [GO:0009385]; carbohydrate metabolic process [GO:0005975]; N-acetylmannosamine metabolic process [GO:0006051]; N-acetylneuraminate catabolic process [GO:0019262]	N-acylglucosamine-6-phosphate 2-epimerase activity [GO:0047465]; N-acylmannosamine-6-phosphate 2-epimerase activity [GO:0009385]	GO:0005975; GO:0006051; GO:0009385; GO:0019262; GO:0047465	PATHWAY: Amino-sugar metabolism; N-acetylneuraminate degradation; D-fructose 6-phosphate from N-acetylneuraminate: step 3/5. {ECO:0000255|HAMAP-Rule:MF_01235}.	QRPASVASLLAAIHR	1.029	0	0	0	12.6508	0	0	0	0	0	0	0	0	0	0	0	12.9805	12.6381	0
B5XSV5	B5XSV5	RL21_KLEP3	50S ribosomal protein L21	rplU KPK_0525	Klebsiella pneumoniae (strain 342)	translation [GO:0006412]	cytoplasm [GO:0005737]; ribosome [GO:0005840]	cytoplasm [GO:0005737]; ribosome [GO:0005840]; rRNA binding [GO:0019843]; structural constituent of ribosome [GO:0003735]; translation [GO:0006412]	rRNA binding [GO:0019843]; structural constituent of ribosome [GO:0003735]	GO:0003735; GO:0005737; GO:0005840; GO:0006412; GO:0019843		KQQGHRQWFTDVK	0	0	12.8616	0	0	14.2227	14.6118	0	0	0	0	0	0	13.1579	0	12.2357	0	0	0
B5XSV6	B5XSV6	RL27_KLEP3	50S ribosomal protein L27	rpmA KPK_0526	Klebsiella pneumoniae (strain 342)	translation [GO:0006412]	ribosome [GO:0005840]	ribosome [GO:0005840]; structural constituent of ribosome [GO:0003735]; translation [GO:0006412]	structural constituent of ribosome [GO:0003735]	GO:0003735; GO:0005840; GO:0006412		AGGSTRNGR	1.0024	0	0	13.5713	0	0	0	10.9523	10.9393	0	0	13.8505	0	0	0	0	12.8746	0	14.1648
B5XSV8	B5XSV8	OBG_KLEP3	GTPase Obg (EC 3.6.5.-) (GTP-binding protein Obg)	obg KPK_0528	Klebsiella pneumoniae (strain 342)	ribosome biogenesis [GO:0042254]	cytoplasm [GO:0005737]	cytoplasm [GO:0005737]; GTP binding [GO:0005525]; GTPase activity [GO:0003924]; magnesium ion binding [GO:0000287]; ribosome biogenesis [GO:0042254]	GTP binding [GO:0005525]; GTPase activity [GO:0003924]; magnesium ion binding [GO:0000287]	GO:0000287; GO:0003924; GO:0005525; GO:0005737; GO:0042254		AEAEAKAK	0.97122	16.4626	15.6673	15.9361	16.6618	14.8699	0	0	0	11.3761	14.2142	13.7408	0	12.4375	0	12.508	0	15.0118	14.5593
B5XSW2	B5XSW2	RLME_KLEP3	Ribosomal RNA large subunit methyltransferase E (EC 2.1.1.166) (23S rRNA Um2552 methyltransferase) (rRNA (uridine-2'-O-)-methyltransferase)	rlmE ftsJ rrmJ KPK_0532	Klebsiella pneumoniae (strain 342)		cytoplasm [GO:0005737]	cytoplasm [GO:0005737]; rRNA (uridine-2'-O-)-methyltransferase activity [GO:0008650]	rRNA (uridine-2'-O-)-methyltransferase activity [GO:0008650]	GO:0005737; GO:0008650		AMYLVELALEMSR	0.98285	14.9521	14.7699	14.9905	13.5936	14.3709	0	0	0	0	13.6342	15.6725	0	0	0	0	13.5423	0	12.9356
B5XSW5	B5XSW5	GLMM_KLEP3	Phosphoglucosamine mutase (EC 5.4.2.10)	glmM KPK_0535	Klebsiella pneumoniae (strain 342)	carbohydrate metabolic process [GO:0005975]		magnesium ion binding [GO:0000287]; phosphoglucosamine mutase activity [GO:0008966]; carbohydrate metabolic process [GO:0005975]	magnesium ion binding [GO:0000287]; phosphoglucosamine mutase activity [GO:0008966]	GO:0000287; GO:0005975; GO:0008966		ASRIVDAAGR	0.97253	0	0	0	13.4097	13.4385	0	0	0	0	14.111	14.2758	14.1908	0	11.8525	11.7798	16.0924	15.7756	16.1728
B5XSX4	B5XSX4	IF2_KLEP3	Translation initiation factor IF-2	infB KPK_0546	Klebsiella pneumoniae (strain 342)		cytoplasm [GO:0005737]	cytoplasm [GO:0005737]; GTP binding [GO:0005525]; GTPase activity [GO:0003924]; translation initiation factor activity [GO:0003743]	GTP binding [GO:0005525]; GTPase activity [GO:0003924]; translation initiation factor activity [GO:0003743]	GO:0003743; GO:0003924; GO:0005525; GO:0005737		AEREAAEQAKR	0.97968	12.6467	0	11.5208	15.1392	14.8889	0	12.7258	13.2115	0	17.3701	17.1712	0	0	0	15.6462	14.3174	13.884	15.1219
B5XSX5	B5XSX5	RBFA_KLEP3	Ribosome-binding factor A	rbfA KPK_0547	Klebsiella pneumoniae (strain 342)	maturation of SSU-rRNA [GO:0030490]	cytoplasm [GO:0005737]	cytoplasm [GO:0005737]; maturation of SSU-rRNA [GO:0030490]		GO:0005737; GO:0030490		EIKDPRLGMMTTVSGVEMSR	0.63043	13.1735	0	0	0	0	0	0	0	0	0	0	0	0	0	0	0	0	0
B5XSX9	B5XSX9	PNP_KLEP3	Polyribonucleotide nucleotidyltransferase (EC 2.7.7.8) (Polynucleotide phosphorylase) (PNPase)	pnp KPK_0551	Klebsiella pneumoniae (strain 342)	mRNA catabolic process [GO:0006402]; RNA processing [GO:0006396]	cytoplasm [GO:0005737]	cytoplasm [GO:0005737]; magnesium ion binding [GO:0000287]; polyribonucleotide nucleotidyltransferase activity [GO:0004654]; RNA binding [GO:0003723]; mRNA catabolic process [GO:0006402]; RNA processing [GO:0006396]	magnesium ion binding [GO:0000287]; polyribonucleotide nucleotidyltransferase activity [GO:0004654]; RNA binding [GO:0003723]	GO:0000287; GO:0003723; GO:0004654; GO:0005737; GO:0006396; GO:0006402		EATEQTPSAAAPEAPVAEQGE	0.98255	0	0	12.6598	0	14.2659	0	13.7449	15.3606	14.5793	11.5145	0	0	0	13.5539	13.2445	0	14.7669	0
B5XT02	B5XT02	TRPB_KLEP3	Tryptophan synthase beta chain (EC 4.2.1.20)	trpB KPK_3182	Klebsiella pneumoniae (strain 342)			tryptophan synthase activity [GO:0004834]	tryptophan synthase activity [GO:0004834]	GO:0004834	PATHWAY: Amino-acid biosynthesis; L-tryptophan biosynthesis; L-tryptophan from chorismate: step 5/5. {ECO:0000255|HAMAP-Rule:MF_00133}.	MMRENPEKEQLLVVNLSGR	0.9916	0	0	0	15.6566	14.2448	0	0	0	0	0	0	0	0	0	0	0	0	0
B5XT03	B5XT03	TRPA_KLEP3	Tryptophan synthase alpha chain (EC 4.2.1.20)	trpA KPK_3183	Klebsiella pneumoniae (strain 342)			tryptophan synthase activity [GO:0004834]	tryptophan synthase activity [GO:0004834]	GO:0004834	PATHWAY: Amino-acid biosynthesis; L-tryptophan biosynthesis; L-tryptophan from chorismate: step 5/5. {ECO:0000255|HAMAP-Rule:MF_00131}.	VGVDSVLVADVPVEESAPFR	0.77451	0	13.2025	0	0	0	0	0	0	0	0	0	0	0	0	0	0	0	0
B5XT28	B5XT28	DCD_KLEP3	dCTP deaminase (EC 3.5.4.13) (Deoxycytidine triphosphate deaminase)	dcd KPK_1648	Klebsiella pneumoniae (strain 342)	dUMP biosynthetic process [GO:0006226]; dUTP biosynthetic process [GO:0006229]		dCTP deaminase activity [GO:0008829]; nucleotide binding [GO:0000166]; dUMP biosynthetic process [GO:0006226]; dUTP biosynthetic process [GO:0006229]	dCTP deaminase activity [GO:0008829]; nucleotide binding [GO:0000166]	GO:0000166; GO:0006226; GO:0006229; GO:0008829	PATHWAY: Pyrimidine metabolism; dUMP biosynthesis; dUMP from dCTP (dUTP route): step 1/2. {ECO:0000255|HAMAP-Rule:MF_00146}.	DQQGAVASRIDK	1.0239	0	0	0	0	11.6486	11.2614	0	0	0	0	0	0	0	0	14.7393	13.2559	13.5207	13.5347
B5XT51	B5XT51	DNAA_KLEP3	Chromosomal replication initiator protein DnaA	dnaA KPK_0001	Klebsiella pneumoniae (strain 342)	DNA replication initiation [GO:0006270]; regulation of DNA replication [GO:0006275]	cytoplasm [GO:0005737]	cytoplasm [GO:0005737]; ATP binding [GO:0005524]; DNA replication origin binding [GO:0003688]; DNA replication initiation [GO:0006270]; regulation of DNA replication [GO:0006275]	ATP binding [GO:0005524]; DNA replication origin binding [GO:0003688]	GO:0003688; GO:0005524; GO:0005737; GO:0006270; GO:0006275		EINGVEDRLKSR	0.97972	15.8273	16.1735	16.0585	17.5416	17.188	14.9539	0	0	0	15.7414	16.077	13.8176	15.4365	15.0655	15.2395	17.1151	16.8728	17.5647
B5XT60	B5XT60	IBPA_KLEP3	Small heat shock protein IbpA (16 kDa heat shock protein A)	ibpA KPK_0010	Klebsiella pneumoniae (strain 342)	protein stabilization [GO:0050821]	cytoplasm [GO:0005737]	cytoplasm [GO:0005737]; protein stabilization [GO:0050821]		GO:0005737; GO:0050821		NFDLSPLYR	0.99175	0	0	0	0	0	0	0	0	14.0452	0	0	0	0	0	0	14.5226	14.1303	14.3362
B5XT61	B5XT61	IBPB_KLEP3	Small heat shock protein IbpB (16 kDa heat shock protein B)	ibpB KPK_0011	Klebsiella pneumoniae (strain 342)	protein stabilization [GO:0050821]	cytoplasm [GO:0005737]	cytoplasm [GO:0005737]; protein stabilization [GO:0050821]		GO:0005737; GO:0050821		ITLALAGFR	0.98134	12.6903	0	0	0	0	12.0941	0	13.2308	0	13.6858	0	0	12.8628	13.3959	0	0	0	0
B5XT62	B5XT62	Y013_KLEP3	Putative transport protein KPK_0013	KPK_0013	Klebsiella pneumoniae (strain 342)	potassium ion transport [GO:0006813]	integral component of membrane [GO:0016021]; plasma membrane [GO:0005886]	integral component of membrane [GO:0016021]; plasma membrane [GO:0005886]; cation transmembrane transporter activity [GO:0008324]; potassium ion transport [GO:0006813]	cation transmembrane transporter activity [GO:0008324]	GO:0005886; GO:0006813; GO:0008324; GO:0016021		DLHVKQRYDVVISR	0.96741	13.2321	14.864	13.4253	0	10.7709	12.9679	0	0	0	0	0	0	0	12.2576	0	0	0	0
B5XTD4	B5XTD4	GLPK_KLEP3	Glycerol kinase (EC 2.7.1.30) (ATP:glycerol 3-phosphotransferase) (Glycerokinase) (GK)	glpK KPK_0085	Klebsiella pneumoniae (strain 342)	glycerol catabolic process [GO:0019563]; glycerol metabolic process [GO:0006071]; glycerol-3-phosphate metabolic process [GO:0006072]; phosphorylation [GO:0016310]		ATP binding [GO:0005524]; glycerol kinase activity [GO:0004370]; metal ion binding [GO:0046872]; glycerol catabolic process [GO:0019563]; glycerol metabolic process [GO:0006071]; glycerol-3-phosphate metabolic process [GO:0006072]; phosphorylation [GO:0016310]	ATP binding [GO:0005524]; glycerol kinase activity [GO:0004370]; metal ion binding [GO:0046872]	GO:0004370; GO:0005524; GO:0006071; GO:0006072; GO:0016310; GO:0019563; GO:0046872	PATHWAY: Polyol metabolism; glycerol degradation via glycerol kinase pathway; sn-glycerol 3-phosphate from glycerol: step 1/1. {ECO:0000255|HAMAP-Rule:MF_00186}.	AVIEREFRPGIETTER	0.98057	13.4215	13.95	13.4383	14.9383	15.4906	14.2265	0	0	11.9106	0	13.4588	0	0	0	11.0502	0	0	14.4329
B5XTD8	B5XTD8	CDH_KLEP3	CDP-diacylglycerol pyrophosphatase (EC 3.6.1.26) (CDP-diacylglycerol phosphatidylhydrolase) (CDP-diglyceride hydrolase)	cdh KPK_0089	Klebsiella pneumoniae (strain 342)	CDP-diacylglycerol catabolic process [GO:0046342]; phospholipid biosynthetic process [GO:0008654]	integral component of membrane [GO:0016021]; plasma membrane [GO:0005886]	integral component of membrane [GO:0016021]; plasma membrane [GO:0005886]; CDP-diacylglycerol diphosphatase activity [GO:0008715]; CDP-diacylglycerol catabolic process [GO:0046342]; phospholipid biosynthetic process [GO:0008654]	CDP-diacylglycerol diphosphatase activity [GO:0008715]	GO:0005886; GO:0008654; GO:0008715; GO:0016021; GO:0046342	PATHWAY: Phospholipid metabolism; CDP-diacylglycerol degradation; phosphatidate from CDP-diacylglycerol: step 1/1. {ECO:0000255|HAMAP-Rule:MF_00319}.	TQNHFHIHISCLRPDVRAQLDK	0.71429	0	0	12.5969	0	0	0	0	0	0	0	0	12.0026	0	0	0	0	0	0
B5XTF0	B5XTF0	LIGB_KLEP3	DNA ligase B (EC 6.5.1.2) (Polydeoxyribonucleotide synthase [NAD(+)] B)	ligB KPK_0101	Klebsiella pneumoniae (strain 342)	DNA repair [GO:0006281]; DNA replication [GO:0006260]		DNA ligase (NAD+) activity [GO:0003911]; DNA repair [GO:0006281]; DNA replication [GO:0006260]	DNA ligase (NAD+) activity [GO:0003911]	GO:0003911; GO:0006260; GO:0006281		GEAWTARAR	0.97762	0	0	0	0	13.8584	0	12.8954	12.9188	13.1519	0	0	0	0	0	0	0	0	0
B5XTG0	B5XTG0	PYRE_KLEP3	Orotate phosphoribosyltransferase (OPRT) (OPRTase) (EC 2.4.2.10)	pyrE KPK_0111	Klebsiella pneumoniae (strain 342)	'de novo' UMP biosynthetic process [GO:0044205]		magnesium ion binding [GO:0000287]; orotate phosphoribosyltransferase activity [GO:0004588]; 'de novo' UMP biosynthetic process [GO:0044205]	magnesium ion binding [GO:0000287]; orotate phosphoribosyltransferase activity [GO:0004588]	GO:0000287; GO:0004588; GO:0044205	PATHWAY: Pyrimidine metabolism; UMP biosynthesis via de novo pathway; UMP from orotate: step 1/2. {ECO:0000255|HAMAP-Rule:MF_01208}.	KSPYFFNAGLFNTGR	0.99678	0	11.6717	0	11.2621	0	0	0	13.4967	13.7565	0	0	0	0	0	0	0	13.6451	0
B5XTG7	B5XTG7	RL33_KLEP3	50S ribosomal protein L33	rpmG KPK_0118	Klebsiella pneumoniae (strain 342)	translation [GO:0006412]	cytoplasm [GO:0005737]; ribosome [GO:0005840]	cytoplasm [GO:0005737]; ribosome [GO:0005840]; structural constituent of ribosome [GO:0003735]; translation [GO:0006412]	structural constituent of ribosome [GO:0003735]	GO:0003735; GO:0005737; GO:0005840; GO:0006412		LVSSAGTGHFYTTTK	0.97701	0	0	0	0	0	13.2816	0	14.1887	0	0	0	0	12.9446	0	0	0	0	0
B5XTG8	B5XTG8	FPG_KLEP3	Formamidopyrimidine-DNA glycosylase (Fapy-DNA glycosylase) (EC 3.2.2.23) (DNA-(apurinic or apyrimidinic site) lyase MutM) (AP lyase MutM) (EC 4.2.99.18)	mutM fpg KPK_0119	Klebsiella pneumoniae (strain 342)	base-excision repair [GO:0006284]		class I DNA-(apurinic or apyrimidinic site) endonuclease activity [GO:0140078]; damaged DNA binding [GO:0003684]; oxidized purine nucleobase lesion DNA N-glycosylase activity [GO:0008534]; zinc ion binding [GO:0008270]; base-excision repair [GO:0006284]	class I DNA-(apurinic or apyrimidinic site) endonuclease activity [GO:0140078]; damaged DNA binding [GO:0003684]; oxidized purine nucleobase lesion DNA N-glycosylase activity [GO:0008534]; zinc ion binding [GO:0008270]	GO:0003684; GO:0006284; GO:0008270; GO:0008534; GO:0140078		HAQRATFYCR	0.98028	11.193	0	0	16.158	15.83	0	0	0	0	14.3348	0	15.8365	13.4579	0	13.0161	13.9105	0	13.9724
B5XTI4	B5XTI4	TDH_KLEP3	L-threonine 3-dehydrogenase (TDH) (EC 1.1.1.103)	tdh KPK_0135	Klebsiella pneumoniae (strain 342)	L-threonine catabolic process to glycine [GO:0019518]	cytoplasm [GO:0005737]	cytoplasm [GO:0005737]; L-threonine 3-dehydrogenase activity [GO:0008743]; zinc ion binding [GO:0008270]; L-threonine catabolic process to glycine [GO:0019518]	L-threonine 3-dehydrogenase activity [GO:0008743]; zinc ion binding [GO:0008270]	GO:0005737; GO:0008270; GO:0008743; GO:0019518	PATHWAY: Amino-acid degradation; L-threonine degradation via oxydo-reductase pathway; glycine from L-threonine: step 1/2. {ECO:0000255|HAMAP-Rule:MF_00627}.	IGDRVSGEGHITCGHCRNCR	1.0132	0	0	0	0	0	0	0	0	0	0	0	0	14.4951	14.4504	14.8218	16.5825	16.3515	16.5138
B5XTJ9	B5XTJ9	NIKR_KLEP3	Nickel-responsive regulator	nikR KPK_0258	Klebsiella pneumoniae (strain 342)	response to nickel cation [GO:0010045]		DNA binding [GO:0003677]; DNA-binding transcription factor activity [GO:0003700]; nickel cation binding [GO:0016151]; response to nickel cation [GO:0010045]	DNA binding [GO:0003677]; DNA-binding transcription factor activity [GO:0003700]; nickel cation binding [GO:0016151]	GO:0003677; GO:0003700; GO:0010045; GO:0016151		RGYHNRSEAVR	1.0411	0	0	0	0	0	0	0	0	0	0	0	0	0	0	0	0	0	12.58
B5XTL0	B5XTL0	ARND_KLEP3	Probable 4-deoxy-4-formamido-L-arabinose-phosphoundecaprenol deformylase ArnD (EC 3.5.1.n3)	arnD KPK_0269	Klebsiella pneumoniae (strain 342)	4-amino-4-deoxy-alpha-L-arabinopyranosyl undecaprenyl phosphate biosynthetic process [GO:0036108]; lipid A biosynthetic process [GO:0009245]; lipopolysaccharide biosynthetic process [GO:0009103]; response to antibiotic [GO:0046677]		hydrolase activity, acting on carbon-nitrogen (but not peptide) bonds, in linear amides [GO:0016811]; 4-amino-4-deoxy-alpha-L-arabinopyranosyl undecaprenyl phosphate biosynthetic process [GO:0036108]; lipid A biosynthetic process [GO:0009245]; lipopolysaccharide biosynthetic process [GO:0009103]; response to antibiotic [GO:0046677]	hydrolase activity, acting on carbon-nitrogen (but not peptide) bonds, in linear amides [GO:0016811]	GO:0009103; GO:0009245; GO:0016811; GO:0036108; GO:0046677	PATHWAY: Glycolipid biosynthesis; 4-amino-4-deoxy-alpha-L-arabinose undecaprenyl phosphate biosynthesis; 4-amino-4-deoxy-alpha-L-arabinose undecaprenyl phosphate from UDP-4-deoxy-4-formamido-beta-L-arabinose and undecaprenyl phosphate: step 2/2. {ECO:0000255|HAMAP-Rule:MF_01870}.; PATHWAY: Bacterial outer membrane biogenesis; lipopolysaccharide biosynthesis. {ECO:0000255|HAMAP-Rule:MF_01870}.	EGWLGREQLLTSGV	1.0046	13.8121	13.0243	13.2668	0	0	0	0	0	0	0	12.498	12.6813	0	0	11.9112	13.4229	0	12.5813
B5XTL1	B5XTL1	ARNT_KLEP3	Undecaprenyl phosphate-alpha-4-amino-4-deoxy-L-arabinose arabinosyl transferase (EC 2.4.2.43) (4-amino-4-deoxy-L-arabinose lipid A transferase) (Lipid IV(A) 4-amino-4-deoxy-L-arabinosyltransferase) (Undecaprenyl phosphate-alpha-L-Ara4N transferase)	arnT KPK_0270	Klebsiella pneumoniae (strain 342)	lipid A biosynthetic process [GO:0009245]; lipopolysaccharide biosynthetic process [GO:0009103]; protein O-linked glycosylation [GO:0006493]	integral component of membrane [GO:0016021]; plasma membrane [GO:0005886]	integral component of membrane [GO:0016021]; plasma membrane [GO:0005886]; 4-amino-4-deoxy-L-arabinose transferase activity [GO:0103015]; mannosyltransferase activity [GO:0000030]; lipid A biosynthetic process [GO:0009245]; lipopolysaccharide biosynthetic process [GO:0009103]; protein O-linked glycosylation [GO:0006493]	4-amino-4-deoxy-L-arabinose transferase activity [GO:0103015]; mannosyltransferase activity [GO:0000030]	GO:0000030; GO:0005886; GO:0006493; GO:0009103; GO:0009245; GO:0016021; GO:0103015	PATHWAY: Lipopolysaccharide metabolism; 4-amino-4-deoxy-beta-L-arabinose-lipid A biosynthesis. {ECO:0000255|HAMAP-Rule:MF_01165}.	EPDFWRYFFWVEHIQR	0.98116	0	13.137	0	0	0	13.2611	0	0	0	15.1253	15.0273	14.8802	0	0	0	0	0	0
B5XTL2	B5XTL2	ARNE_KLEP3	Probable 4-amino-4-deoxy-L-arabinose-phosphoundecaprenol flippase subunit ArnE (L-Ara4N-phosphoundecaprenol flippase subunit ArnE) (Undecaprenyl phosphate-aminoarabinose flippase subunit ArnE)	arnE KPK_0271	Klebsiella pneumoniae (strain 342)	lipid A biosynthetic process [GO:0009245]; lipopolysaccharide biosynthetic process [GO:0009103]; response to chemical [GO:0042221]	integral component of plasma membrane [GO:0005887]	integral component of plasma membrane [GO:0005887]; carbohydrate derivative transmembrane transporter activity [GO:1901505]; lipid A biosynthetic process [GO:0009245]; lipopolysaccharide biosynthetic process [GO:0009103]; response to chemical [GO:0042221]	carbohydrate derivative transmembrane transporter activity [GO:1901505]	GO:0005887; GO:0009103; GO:0009245; GO:0042221; GO:1901505	PATHWAY: Bacterial outer membrane biogenesis; lipopolysaccharide biosynthesis. {ECO:0000255|HAMAP-Rule:MF_01869}.	QATRPSRRGR	1.0224	0	0	0	0	0	0	0	0	0	0	0	0	0	0	0	0	10.1739	0
B5XTL8	B5XTL8	TUSA_KLEP3	Sulfur carrier protein TusA (Sulfur mediator TusA) (Sulfur transfer protein TusA) (tRNA 2-thiouridine synthesizing protein A)	tusA KPK_0277	Klebsiella pneumoniae (strain 342)	tRNA wobble position uridine thiolation [GO:0002143]	cytoplasm [GO:0005737]	cytoplasm [GO:0005737]; sulfur carrier activity [GO:0097163]; tRNA wobble position uridine thiolation [GO:0002143]	sulfur carrier activity [GO:0097163]	GO:0002143; GO:0005737; GO:0097163	PATHWAY: tRNA modification. {ECO:0000255|HAMAP-Rule:MF_00413}.	SELFSTPDHTLDALGLR	1.0792	0	0	0	0	0	10.8579	0	0	0	0	0	0	11.5354	0	0	0	0	0
B5XTQ9	B5XTQ9	GLGC_KLEP3	Glucose-1-phosphate adenylyltransferase (EC 2.7.7.27) (ADP-glucose pyrophosphorylase) (ADPGlc PPase) (ADP-glucose synthase)	glgC KPK_0318	Klebsiella pneumoniae (strain 342)	glycogen biosynthetic process [GO:0005978]		ATP binding [GO:0005524]; glucose-1-phosphate adenylyltransferase activity [GO:0008878]; glycogen biosynthetic process [GO:0005978]	ATP binding [GO:0005524]; glucose-1-phosphate adenylyltransferase activity [GO:0008878]	GO:0005524; GO:0005978; GO:0008878	PATHWAY: Glycan biosynthesis; glycogen biosynthesis. {ECO:0000255|HAMAP-Rule:MF_00624}.	ANLDLASVTPELDMYDQNWPIR	0.9899	0	0	0	13.644	0	11.3707	0	0	0	0	11.7054	0	0	0	10.4561	0	0	0
B5XTR0	B5XTR0	GLGA_KLEP3	Glycogen synthase (EC 2.4.1.21) (Starch [bacterial glycogen] synthase)	glgA KPK_0319	Klebsiella pneumoniae (strain 342)	glycogen biosynthetic process [GO:0005978]		alpha-1,4-glucan synthase activity [GO:0033201]; glycogen (starch) synthase activity [GO:0004373]; starch synthase activity [GO:0009011]; glycogen biosynthetic process [GO:0005978]	alpha-1,4-glucan synthase activity [GO:0033201]; glycogen (starch) synthase activity [GO:0004373]; starch synthase activity [GO:0009011]	GO:0004373; GO:0005978; GO:0009011; GO:0033201	PATHWAY: Glycan biosynthesis; glycogen biosynthesis. {ECO:0000255|HAMAP-Rule:MF_00484}.	FEPCGLTQLYGLK	1.0406	11.7436	15.793	15.4887	0	0	0	0	0	0	0	14.1712	0	0	0	0	0	0	0
B5XTR5	B5XTR5	GLPG_KLEP3	Rhomboid protease GlpG (EC 3.4.21.105) (Intramembrane serine protease)	glpG KPK_0324	Klebsiella pneumoniae (strain 342)	proteolysis [GO:0006508]	integral component of membrane [GO:0016021]; plasma membrane [GO:0005886]	integral component of membrane [GO:0016021]; plasma membrane [GO:0005886]; serine-type endopeptidase activity [GO:0004252]; proteolysis [GO:0006508]	serine-type endopeptidase activity [GO:0004252]	GO:0004252; GO:0005886; GO:0006508; GO:0016021		GERDPQSGIYLQR	1.0302	0	0	0	0	0	12.9624	0	0	0	0	0	0	0	0	12.0895	0	0	0
B5XTR7	B5XTR7	MALT_KLEP3	HTH-type transcriptional regulator MalT (ATP-dependent transcriptional activator MalT)	malT KPK_0326	Klebsiella pneumoniae (strain 342)	carbohydrate metabolic process [GO:0005975]; positive regulation of carbohydrate metabolic process [GO:0045913]; positive regulation of transcription, DNA-templated [GO:0045893]		ATP binding [GO:0005524]; DNA binding [GO:0003677]; DNA-binding transcription factor activity [GO:0003700]; carbohydrate metabolic process [GO:0005975]; positive regulation of carbohydrate metabolic process [GO:0045913]; positive regulation of transcription, DNA-templated [GO:0045893]	ATP binding [GO:0005524]; DNA binding [GO:0003677]; DNA-binding transcription factor activity [GO:0003700]	GO:0003677; GO:0003700; GO:0005524; GO:0005975; GO:0045893; GO:0045913		LMSDLNRNLLLLNQLYWQAGR	0.98391	16.9661	18.8427	19.4247	0	0	0	0	0	0	0	15.0189	0	0	0	0	0	13.5661	13.7222
B5XTS2	B5XTS2	NFUA_KLEP3	Fe/S biogenesis protein NfuA	nfuA KPK_0331	Klebsiella pneumoniae (strain 342)	iron-sulfur cluster assembly [GO:0016226]; protein maturation [GO:0051604]		4 iron, 4 sulfur cluster binding [GO:0051539]; iron ion binding [GO:0005506]; iron-sulfur cluster assembly [GO:0016226]; protein maturation [GO:0051604]	4 iron, 4 sulfur cluster binding [GO:0051539]; iron ion binding [GO:0005506]	GO:0005506; GO:0016226; GO:0051539; GO:0051604		KVSDDAPLMER	1.0639	0	0	0	12.8753	0	0	0	0	12.1968	0	0	0	0	0	0	0	0	0
B5XTU7	B5XTU7	AROB_KLEP3	3-dehydroquinate synthase (DHQS) (EC 4.2.3.4)	aroB KPK_0356	Klebsiella pneumoniae (strain 342)	aromatic amino acid family biosynthetic process [GO:0009073]; cellular amino acid biosynthetic process [GO:0008652]; chorismate biosynthetic process [GO:0009423]	cytoplasm [GO:0005737]	cytoplasm [GO:0005737]; 3-dehydroquinate synthase activity [GO:0003856]; metal ion binding [GO:0046872]; nucleotide binding [GO:0000166]; aromatic amino acid family biosynthetic process [GO:0009073]; cellular amino acid biosynthetic process [GO:0008652]; chorismate biosynthetic process [GO:0009423]	3-dehydroquinate synthase activity [GO:0003856]; metal ion binding [GO:0046872]; nucleotide binding [GO:0000166]	GO:0000166; GO:0003856; GO:0005737; GO:0008652; GO:0009073; GO:0009423; GO:0046872	PATHWAY: Metabolic intermediate biosynthesis; chorismate biosynthesis; chorismate from D-erythrose 4-phosphate and phosphoenolpyruvate: step 2/7. {ECO:0000255|HAMAP-Rule:MF_00110}.	LTVTLGER	0.98234	13.8857	0	14.1307	0	0	0	0	0	0	0	0	0	0	0	0	0	12.2232	12.2599
B5XTW7	B5XTW7	UXAC_KLEP3	Uronate isomerase (EC 5.3.1.12) (Glucuronate isomerase) (Uronic isomerase)	uxaC KPK_0591	Klebsiella pneumoniae (strain 342)	glucuronate catabolic process [GO:0006064]		glucuronate isomerase activity [GO:0008880]; glucuronate catabolic process [GO:0006064]	glucuronate isomerase activity [GO:0008880]	GO:0006064; GO:0008880	PATHWAY: Carbohydrate metabolism; pentose and glucuronate interconversion. {ECO:0000255|HAMAP-Rule:MF_00675}.	FVGMLTDSRSFLSYTR	0.99262	13.1896	0	0	13.366	13.8147	0	0	0	0	0	0	12.5945	13.5243	15.2443	13.437	0	13.34	0
B5XTX0	B5XTX0	SSTT_KLEP3	Serine/threonine transporter SstT (Na(+)/serine-threonine symporter)	sstT KPK_0594	Klebsiella pneumoniae (strain 342)	serine transport [GO:0032329]; threonine transport [GO:0015826]	integral component of membrane [GO:0016021]; plasma membrane [GO:0005886]	integral component of membrane [GO:0016021]; plasma membrane [GO:0005886]; amino acid transmembrane transporter activity [GO:0015171]; symporter activity [GO:0015293]; serine transport [GO:0032329]; threonine transport [GO:0015826]	amino acid transmembrane transporter activity [GO:0015171]; symporter activity [GO:0015293]	GO:0005886; GO:0015171; GO:0015293; GO:0015826; GO:0016021; GO:0032329		TTRTPPSGWISR	1.0131	0	0	0	15.3409	15.2606	0	0	0	0	0	0	0	0	0	0	0	13.3309	0
B5XTX7	B5XTX7	RLMG_KLEP3	Ribosomal RNA large subunit methyltransferase G (EC 2.1.1.174) (23S rRNA m2G1835 methyltransferase) (rRNA (guanine-N(2)-)-methyltransferase RlmG)	rlmG KPK_0601	Klebsiella pneumoniae (strain 342)		cytoplasm [GO:0005737]	cytoplasm [GO:0005737]; 23S rRNA (guanine(1835)-N(2))-methyltransferase activity [GO:0052916]; nucleic acid binding [GO:0003676]	23S rRNA (guanine(1835)-N(2))-methyltransferase activity [GO:0052916]; nucleic acid binding [GO:0003676]	GO:0003676; GO:0005737; GO:0052916		ARDVHNSTLALFEK	0.99639	0	0	14.6312	14.9242	14.9953	0	0	0	0	0	0	0	0	0	0	0	0	0
B5XTY7	B5XTY7	PAT_KLEP3	Putrescine aminotransferase (PAT) (PATase) (EC 2.6.1.82) (Cadaverine transaminase) (Diamine transaminase) (EC 2.6.1.29) (Putrescine transaminase) (Putrescine--2-oxoglutaric acid transaminase)	patA KPK_0611	Klebsiella pneumoniae (strain 342)	L-lysine catabolic process [GO:0019477]; putrescine catabolic process [GO:0009447]		butane-1,4-diamine:2-oxoglutarate aminotransferase activity [GO:0033094]; diamine transaminase activity [GO:0019161]; pyridoxal phosphate binding [GO:0030170]; L-lysine catabolic process [GO:0019477]; putrescine catabolic process [GO:0009447]	butane-1,4-diamine:2-oxoglutarate aminotransferase activity [GO:0033094]; diamine transaminase activity [GO:0019161]; pyridoxal phosphate binding [GO:0030170]	GO:0009447; GO:0019161; GO:0019477; GO:0030170; GO:0033094	PATHWAY: Amine and polyamine degradation; putrescine degradation; 4-aminobutanal from putrescine (transaminase route): step 1/1. {ECO:0000255|HAMAP-Rule:MF_01276}.	AYQSPRGKFTFIATSGAFHGK	1.0463	14.2022	0	14.3171	13.1738	0	0	0	0	0	0	0	13.2859	0	0	0	11.6647	12.447	0
B5XU21	B5XU21	RS21_KLEP3	30S ribosomal protein S21	rpsU KPK_0646	Klebsiella pneumoniae (strain 342)	translation [GO:0006412]	ribosome [GO:0005840]	ribosome [GO:0005840]; structural constituent of ribosome [GO:0003735]; translation [GO:0006412]	structural constituent of ribosome [GO:0003735]	GO:0003735; GO:0005840; GO:0006412		ENARRTR	0.99679	0	0	0	0	0	12.7506	0	0	0	12.9633	13.3775	13.6695	0	0	0	0	0	0
B5XU22	B5XU22	TSAD_KLEP3	tRNA N6-adenosine threonylcarbamoyltransferase (EC 2.3.1.234) (N6-L-threonylcarbamoyladenine synthase) (t(6)A synthase) (t(6)A37 threonylcarbamoyladenosine biosynthesis protein TsaD) (tRNA threonylcarbamoyladenosine biosynthesis protein TsaD)	tsaD gcp KPK_0647	Klebsiella pneumoniae (strain 342)	tRNA threonylcarbamoyladenosine modification [GO:0002949]	cytoplasm [GO:0005737]	cytoplasm [GO:0005737]; iron ion binding [GO:0005506]; N(6)-L-threonylcarbamoyladenine synthase activity [GO:0061711]; tRNA threonylcarbamoyladenosine modification [GO:0002949]	iron ion binding [GO:0005506]; N(6)-L-threonylcarbamoyladenine synthase activity [GO:0061711]	GO:0002949; GO:0005506; GO:0005737; GO:0061711		AKLAEMMQK	0.96545	0	0	12.7675	0	0	13.1295	0	0	0	0	0	0	14.24	0	12.5874	0	0	0
B5XU24	B5XU24	UREG_KLEP3	Urease accessory protein UreG	ureG KPK_0649	Klebsiella pneumoniae (strain 342)	nitrogen compound metabolic process [GO:0006807]	cytoplasm [GO:0005737]	cytoplasm [GO:0005737]; GTP binding [GO:0005525]; GTPase activity [GO:0003924]; nickel cation binding [GO:0016151]; nitrogen compound metabolic process [GO:0006807]	GTP binding [GO:0005525]; GTPase activity [GO:0003924]; nickel cation binding [GO:0016151]	GO:0003924; GO:0005525; GO:0005737; GO:0006807; GO:0016151		EDASMNLAAVEALSEK	0.99697	0	14.6642	0	0	0	0	13.0856	12.5564	0	14.948	0	0	0	0	0	0	0	0
B5XU27	B5XU27	URE1_KLEP3	Urease subunit alpha (EC 3.5.1.5) (Urea amidohydrolase subunit alpha)	ureC KPK_0652	Klebsiella pneumoniae (strain 342)	urea catabolic process [GO:0043419]	cytoplasm [GO:0005737]	cytoplasm [GO:0005737]; nickel cation binding [GO:0016151]; urease activity [GO:0009039]; urea catabolic process [GO:0043419]	nickel cation binding [GO:0016151]; urease activity [GO:0009039]	GO:0005737; GO:0009039; GO:0016151; GO:0043419	PATHWAY: Nitrogen metabolism; urea degradation; CO(2) and NH(3) from urea (urease route): step 1/1. {ECO:0000255|HAMAP-Rule:MF_01953}.	IRRETIAAEDVLHDLGAFSLTSSDSQAMGR	1.0373	0	0	0	0	0	0	0	0	0	0	0	0	0	0	0	14.4039	0	14.3883
B5XU32	B5XU32	PLSY_KLEP3	Glycerol-3-phosphate acyltransferase (Acyl-PO4 G3P acyltransferase) (Acyl-phosphate--glycerol-3-phosphate acyltransferase) (G3P acyltransferase) (GPAT) (EC 2.3.1.275) (Lysophosphatidic acid synthase) (LPA synthase)	plsY KPK_0657	Klebsiella pneumoniae (strain 342)	phospholipid biosynthetic process [GO:0008654]	integral component of membrane [GO:0016021]; plasma membrane [GO:0005886]	integral component of membrane [GO:0016021]; plasma membrane [GO:0005886]; acyl-phosphate glycerol-3-phosphate acyltransferase activity [GO:0043772]; phospholipid biosynthetic process [GO:0008654]	acyl-phosphate glycerol-3-phosphate acyltransferase activity [GO:0043772]	GO:0005886; GO:0008654; GO:0016021; GO:0043772	PATHWAY: Lipid metabolism; phospholipid metabolism. {ECO:0000255|HAMAP-Rule:MF_01043}.	LAGLPDPR	0	0	0	11.3445	13.9607	0	0	0	0	0	0	0	0	0	0	0	0	0	0
B5XU34	B5XU34	UPPP_KLEP3	Undecaprenyl-diphosphatase (EC 3.6.1.27) (Bacitracin resistance protein) (Undecaprenyl pyrophosphate phosphatase)	uppP KPK_0659	Klebsiella pneumoniae (strain 342)	cell wall organization [GO:0071555]; dephosphorylation [GO:0016311]; peptidoglycan biosynthetic process [GO:0009252]; regulation of cell shape [GO:0008360]; response to antibiotic [GO:0046677]	integral component of membrane [GO:0016021]; plasma membrane [GO:0005886]	integral component of membrane [GO:0016021]; plasma membrane [GO:0005886]; undecaprenyl-diphosphatase activity [GO:0050380]; cell wall organization [GO:0071555]; dephosphorylation [GO:0016311]; peptidoglycan biosynthetic process [GO:0009252]; regulation of cell shape [GO:0008360]; response to antibiotic [GO:0046677]	undecaprenyl-diphosphatase activity [GO:0050380]	GO:0005886; GO:0008360; GO:0009252; GO:0016021; GO:0016311; GO:0046677; GO:0050380; GO:0071555		SGATISGGMLMGVSR	0.99052	0	0	0	12.0576	0	0	0	0	0	0	0	0	0	0	0	0	0	0
B5XU39	B5XU39	GLNE_KLEP3	Bifunctional glutamine synthetase adenylyltransferase/adenylyl-removing enzyme (ATP:glutamine synthetase adenylyltransferase) (ATase) [Includes: Glutamine synthetase adenylyl-L-tyrosine phosphorylase (EC 2.7.7.89) (Adenylyl removase) (AR) (AT-N); Glutamine synthetase adenylyl transferase (EC 2.7.7.42) (Adenylyl transferase) (AT) (AT-C)]	glnE KPK_0664	Klebsiella pneumoniae (strain 342)	metabolic process [GO:0008152]; regulation of glutamine family amino acid metabolic process [GO:0000820]		[glutamate-ammonia-ligase] adenylyltransferase activity [GO:0008882]; [glutamine synthetase]-adenylyl-L-tyrosine phosphorylase [GO:0047388]; ATP binding [GO:0005524]; magnesium ion binding [GO:0000287]; metabolic process [GO:0008152]; regulation of glutamine family amino acid metabolic process [GO:0000820]	[glutamate-ammonia-ligase] adenylyltransferase activity [GO:0008882]; [glutamine synthetase]-adenylyl-L-tyrosine phosphorylase [GO:0047388]; ATP binding [GO:0005524]; magnesium ion binding [GO:0000287]	GO:0000287; GO:0000820; GO:0005524; GO:0008152; GO:0008882; GO:0047388		EAYLFLRR	0.98568	0	0	0	14.5857	14.8357	0	0	0	10.7026	0	13.2502	0	0	0	0	0	0	0
B5XU40	B5XU40	HLDE_KLEP3	Bifunctional protein HldE [Includes: D-beta-D-heptose 7-phosphate kinase (EC 2.7.1.167) (D-beta-D-heptose 7-phosphotransferase) (D-glycero-beta-D-manno-heptose-7-phosphate kinase); D-beta-D-heptose 1-phosphate adenylyltransferase (EC 2.7.7.70) (D-glycero-beta-D-manno-heptose 1-phosphate adenylyltransferase)]	hldE KPK_0665	Klebsiella pneumoniae (strain 342)	ADP-L-glycero-beta-D-manno-heptose biosynthetic process [GO:0097171]		ATP binding [GO:0005524]; heptose 7-phosphate kinase activity [GO:0033785]; heptose-1-phosphate adenylyltransferase activity [GO:0033786]; phosphotransferase activity, alcohol group as acceptor [GO:0016773]; ADP-L-glycero-beta-D-manno-heptose biosynthetic process [GO:0097171]	ATP binding [GO:0005524]; heptose 7-phosphate kinase activity [GO:0033785]; heptose-1-phosphate adenylyltransferase activity [GO:0033786]; phosphotransferase activity, alcohol group as acceptor [GO:0016773]	GO:0005524; GO:0016773; GO:0033785; GO:0033786; GO:0097171	PATHWAY: Nucleotide-sugar biosynthesis; ADP-L-glycero-beta-D-manno-heptose biosynthesis; ADP-L-glycero-beta-D-manno-heptose from D-glycero-beta-D-manno-heptose 7-phosphate: step 1/4. {ECO:0000255|HAMAP-Rule:MF_01603}.; PATHWAY: Nucleotide-sugar biosynthesis; ADP-L-glycero-beta-D-manno-heptose biosynthesis; ADP-L-glycero-beta-D-manno-heptose from D-glycero-beta-D-manno-heptose 7-phosphate: step 3/…	EAGVPVLIDPK	0.99886	0	0	0	0	0	0	0	0	0	0	0	0	0	0	0	13.1126	0	0
B5XU43	B5XU43	RIBB_KLEP3	3,4-dihydroxy-2-butanone 4-phosphate synthase (DHBP synthase) (EC 4.1.99.12)	ribB KPK_0668	Klebsiella pneumoniae (strain 342)	riboflavin biosynthetic process [GO:0009231]		3,4-dihydroxy-2-butanone-4-phosphate synthase activity [GO:0008686]; magnesium ion binding [GO:0000287]; manganese ion binding [GO:0030145]; riboflavin biosynthetic process [GO:0009231]	3,4-dihydroxy-2-butanone-4-phosphate synthase activity [GO:0008686]; magnesium ion binding [GO:0000287]; manganese ion binding [GO:0030145]	GO:0000287; GO:0008686; GO:0009231; GO:0030145	PATHWAY: Cofactor biosynthesis; riboflavin biosynthesis; 2-hydroxy-3-oxobutyl phosphate from D-ribulose 5-phosphate: step 1/1. {ECO:0000255|HAMAP-Rule:MF_00180}.	HGSGIVCLCLTEDR	0.8	12.9412	0	0	0	0	0	0	0	0	0	0	0	0	0	0	0	0	0
B5XU47	B5XU47	Y672_KLEP3	UPF0441 protein KPK_0672	KPK_0672	Klebsiella pneumoniae (strain 342)							SYGAAQPGRTMNVPK	0.8	0	0	0	12.7967	0	0	0	0	0	0	0	0	0	0	0	0	13.8701	13.8012
B5XU71	B5XU71	Y696_KLEP3	UPF0114 protein KPK_0696	KPK_0696	Klebsiella pneumoniae (strain 342)		integral component of membrane [GO:0016021]; plasma membrane [GO:0005886]	integral component of membrane [GO:0016021]; plasma membrane [GO:0005886]		GO:0005886; GO:0016021		ERFLENAMYTSR	0.9941	0	0	0	0	0	12.0743	0	0	0	13.1942	12.9184	0	0	0	0	0	0	0
B5XUA1	B5XUA1	YQGF_KLEP3	Putative pre-16S rRNA nuclease (EC 3.1.-.-)	yqgF KPK_0727	Klebsiella pneumoniae (strain 342)	rRNA 5'-end processing [GO:0000967]	cytoplasm [GO:0005737]	cytoplasm [GO:0005737]; nuclease activity [GO:0004518]; rRNA 5'-end processing [GO:0000967]	nuclease activity [GO:0004518]	GO:0000967; GO:0004518; GO:0005737		AGLFEHGGYRALNK	0.98698	0	0	0	0	0	0	0	0	0	0	0	0	0	0	0	0	12.3654	0
B5XUA2	B5XUA2	Y728_KLEP3	UPF0301 protein KPK_0728	KPK_0728	Klebsiella pneumoniae (strain 342)							QPGNVLVALGYSSWEK	1.0208	14.3231	13.966	13.6248	0	13.2828	13.0522	0	0	0	14.2535	0	0	0	13.4799	0	0	0	0
B5XUA8	B5XUA8	METK_KLEP3	S-adenosylmethionine synthase (AdoMet synthase) (EC 2.5.1.6) (MAT) (Methionine adenosyltransferase)	metK KPK_0734	Klebsiella pneumoniae (strain 342)	one-carbon metabolic process [GO:0006730]; S-adenosylmethionine biosynthetic process [GO:0006556]	cytoplasm [GO:0005737]	cytoplasm [GO:0005737]; ATP binding [GO:0005524]; magnesium ion binding [GO:0000287]; methionine adenosyltransferase activity [GO:0004478]; one-carbon metabolic process [GO:0006730]; S-adenosylmethionine biosynthetic process [GO:0006556]	ATP binding [GO:0005524]; magnesium ion binding [GO:0000287]; methionine adenosyltransferase activity [GO:0004478]	GO:0000287; GO:0004478; GO:0005524; GO:0005737; GO:0006556; GO:0006730	PATHWAY: Amino-acid biosynthesis; S-adenosyl-L-methionine biosynthesis; S-adenosyl-L-methionine from L-methionine: step 1/1. {ECO:0000255|HAMAP-Rule:MF_00086}.	ETAAYGHFGREHFPWEKTDK	0.19048	0	0	0	0	0	0	13.3168	0	0	12.9627	0	0	0	0	0	0	0	0
B5XUB1	B5XUB1	SPEA_KLEP3	Biosynthetic arginine decarboxylase (ADC) (EC 4.1.1.19)	speA KPK_0737	Klebsiella pneumoniae (strain 342)	arginine catabolic process [GO:0006527]; putrescine biosynthetic process [GO:0009446]; spermidine biosynthetic process [GO:0008295]		arginine decarboxylase activity [GO:0008792]; metal ion binding [GO:0046872]; arginine catabolic process [GO:0006527]; putrescine biosynthetic process [GO:0009446]; spermidine biosynthetic process [GO:0008295]	arginine decarboxylase activity [GO:0008792]; metal ion binding [GO:0046872]	GO:0006527; GO:0008295; GO:0008792; GO:0009446; GO:0046872	PATHWAY: Amine and polyamine biosynthesis; agmatine biosynthesis; agmatine from L-arginine: step 1/1. {ECO:0000255|HAMAP-Rule:MF_01417}.	ARESYGYNGDYFLVYPIK	0.99844	0	0	13.5513	11.8894	0	0	15.7666	15.843	15.7353	14.2743	13.9105	14.2062	11.3284	0	0	0	13.498	0
B5XUB2	B5XUB2	SPEB_KLEP3	Agmatinase (EC 3.5.3.11) (Agmatine ureohydrolase) (AUH)	speB KPK_0738	Klebsiella pneumoniae (strain 342)	putrescine biosynthetic process from arginine [GO:0033388]; spermidine biosynthetic process [GO:0008295]		agmatinase activity [GO:0008783]; manganese ion binding [GO:0030145]; putrescine biosynthetic process from arginine [GO:0033388]; spermidine biosynthetic process [GO:0008295]	agmatinase activity [GO:0008783]; manganese ion binding [GO:0030145]	GO:0008295; GO:0008783; GO:0030145; GO:0033388	PATHWAY: Amine and polyamine biosynthesis; putrescine biosynthesis via agmatine pathway; putrescine from agmatine: step 1/1. {ECO:0000255|HAMAP-Rule:MF_01418}.	AHAKHFGK	0.98305	0	0	0	0	0	0	0	0	0	0	13.7016	0	13.7007	15.3012	14.2518	0	0	0
B5XUB7	B5XUB7	E4PD_KLEP3	D-erythrose-4-phosphate dehydrogenase (E4PDH) (EC 1.2.1.72)	epd KPK_0743	Klebsiella pneumoniae (strain 342)	pyridoxal phosphate biosynthetic process [GO:0042823]; pyridoxine biosynthetic process [GO:0008615]	cytoplasm [GO:0005737]	cytoplasm [GO:0005737]; erythrose-4-phosphate dehydrogenase activity [GO:0048001]; NAD binding [GO:0051287]; pyridoxal phosphate biosynthetic process [GO:0042823]; pyridoxine biosynthetic process [GO:0008615]	erythrose-4-phosphate dehydrogenase activity [GO:0048001]; NAD binding [GO:0051287]	GO:0005737; GO:0008615; GO:0042823; GO:0048001; GO:0051287	PATHWAY: Cofactor biosynthesis; pyridoxine 5'-phosphate biosynthesis; pyridoxine 5'-phosphate from D-erythrose 4-phosphate: step 1/5. {ECO:0000255|HAMAP-Rule:MF_01640}.	IFPQFNDR	0.9844	0	0	0	0	0	0	0	14.6446	14.5149	0	0	0	0	0	0	0	0	0
B5XUB8	B5XUB8	PGK_KLEP3	Phosphoglycerate kinase (EC 2.7.2.3)	pgk KPK_0744	Klebsiella pneumoniae (strain 342)	glycolytic process [GO:0006096]	cytoplasm [GO:0005737]	cytoplasm [GO:0005737]; ATP binding [GO:0005524]; phosphoglycerate kinase activity [GO:0004618]; glycolytic process [GO:0006096]	ATP binding [GO:0005524]; phosphoglycerate kinase activity [GO:0004618]	GO:0004618; GO:0005524; GO:0005737; GO:0006096	PATHWAY: Carbohydrate degradation; glycolysis; pyruvate from D-glyceraldehyde 3-phosphate: step 2/5. {ECO:0000255|HAMAP-Rule:MF_00145}.	DDEALSKK	1.0396	0	0	0	12.6523	13.0864	0	0	0	0	13.8854	0	0	0	0	0	16.3349	16.1069	16.5897
B5XUC3	B5XUC3	ARGP_KLEP3	HTH-type transcriptional regulator ArgP	argP iciA KPK_0749	Klebsiella pneumoniae (strain 342)			DNA binding [GO:0003677]; DNA-binding transcription factor activity [GO:0003700]	DNA binding [GO:0003677]; DNA-binding transcription factor activity [GO:0003700]	GO:0003677; GO:0003700		KRPDYRTLQALDAVIR	0.98887	0	0	0	0	0	0	0	0	0	0	0	0	12.7022	13.2808	14.6507	12.9331	13.6975	13.8557
B5XUC4	B5XUC4	RPIA_KLEP3	Ribose-5-phosphate isomerase A (EC 5.3.1.6) (Phosphoriboisomerase A) (PRI)	rpiA KPK_0750	Klebsiella pneumoniae (strain 342)	pentose-phosphate shunt, non-oxidative branch [GO:0009052]		ribose-5-phosphate isomerase activity [GO:0004751]; pentose-phosphate shunt, non-oxidative branch [GO:0009052]	ribose-5-phosphate isomerase activity [GO:0004751]	GO:0004751; GO:0009052	PATHWAY: Carbohydrate degradation; pentose phosphate pathway; D-ribose 5-phosphate from D-ribulose 5-phosphate (non-oxidative stage): step 1/1. {ECO:0000255|HAMAP-Rule:MF_00170}.	LGGRPEYR	0.99	0	0	0	0	14.7926	0	13.3767	13.3276	13.7036	0	0	0	0	0	0	0	12.9018	0
B5XUD4	B5XUD4	GCSH_KLEP3	Glycine cleavage system H protein	gcvH KPK_0760	Klebsiella pneumoniae (strain 342)	glycine decarboxylation via glycine cleavage system [GO:0019464]	glycine cleavage complex [GO:0005960]	glycine cleavage complex [GO:0005960]; glycine decarboxylation via glycine cleavage system [GO:0019464]		GO:0005960; GO:0019464		MSNVPAELKYSK	0.9746	0	13.6017	13.3417	0	0	0	0	0	0	0	0	0	12.0036	0	13.3309	14.1951	13.8656	0
B5XUD5	B5XUD5	GCSP_KLEP3	Glycine dehydrogenase (decarboxylating) (EC 1.4.4.2) (Glycine cleavage system P-protein) (Glycine decarboxylase) (Glycine dehydrogenase (aminomethyl-transferring))	gcvP KPK_0761	Klebsiella pneumoniae (strain 342)	glycine decarboxylation via glycine cleavage system [GO:0019464]		glycine dehydrogenase (decarboxylating) activity [GO:0004375]; glycine decarboxylation via glycine cleavage system [GO:0019464]	glycine dehydrogenase (decarboxylating) activity [GO:0004375]	GO:0004375; GO:0019464		AIAGRNKR	1.0414	12.0641	12.94	0	13.2955	0	0	12.46	0	0	12.0419	0	0	14.1948	14.2176	13.6762	0	13.562	13.1501
B5XUE6	B5XUE6	YGFZ_KLEP3	tRNA-modifying protein YgfZ	KPK_0772	Klebsiella pneumoniae (strain 342)	RNA modification [GO:0009451]; tRNA processing [GO:0008033]	cytoplasm [GO:0005737]	cytoplasm [GO:0005737]; folic acid binding [GO:0005542]; RNA modification [GO:0009451]; tRNA processing [GO:0008033]	folic acid binding [GO:0005542]	GO:0005542; GO:0005737; GO:0008033; GO:0009451		DGGFAWIER	0.98433	0	0	0	0	15.0682	12.917	12.1029	12.9688	13.5974	0	0	0	13.3281	14.1435	14.3622	14.9968	13.7444	14.5148
B5XUF3	B5XUF3	RF2_KLEP3	Peptide chain release factor 2 (RF-2)	prfB KPK_0779	Klebsiella pneumoniae (strain 342)		cytoplasm [GO:0005737]	cytoplasm [GO:0005737]; translation release factor activity, codon specific [GO:0016149]	translation release factor activity, codon specific [GO:0016149]	GO:0005737; GO:0016149		DLRTGVETR	0.97961	12.7696	11.542	12.0668	15.9256	0	0	0	13.5677	14.2919	14.7715	17.0456	14.438	0	0	0	13.4708	15.6797	0
B5XUP3	B5XUP3	LPLT_KLEP3	Lysophospholipid transporter LplT	lplT KPK_0870	Klebsiella pneumoniae (strain 342)		integral component of membrane [GO:0016021]; plasma membrane [GO:0005886]	integral component of membrane [GO:0016021]; plasma membrane [GO:0005886]; lysophospholipid:sodium symporter activity [GO:0051978]	lysophospholipid:sodium symporter activity [GO:0051978]	GO:0005886; GO:0016021; GO:0051978		LPAARPGQSWRFKPMTHSFFSACR	0.99091	0	0	0	0	0	0	0	0	0	15.2754	0	0	15.7166	16.2131	16.3079	0	0	0
B5XUP7	B5XUP7	MUTH_KLEP3	DNA mismatch repair protein MutH (Methyl-directed mismatch repair protein)	mutH KPK_0874	Klebsiella pneumoniae (strain 342)	DNA modification [GO:0006304]; mismatch repair [GO:0006298]	cytoplasm [GO:0005737]	cytoplasm [GO:0005737]; DNA binding [GO:0003677]; endonuclease activity [GO:0004519]; DNA modification [GO:0006304]; mismatch repair [GO:0006298]	DNA binding [GO:0003677]; endonuclease activity [GO:0004519]	GO:0003677; GO:0004519; GO:0005737; GO:0006298; GO:0006304		MDWEELMDLIVLGEVERITAR	0.99696	17.8494	17.5212	0	0	0	14.9507	0	0	0	0	0	0	0	0	0	0	0	0
B5XUP9	B5XUP9	RPPH_KLEP3	RNA pyrophosphohydrolase (EC 3.6.1.-) ((Di)nucleoside polyphosphate hydrolase)	rppH nudH KPK_0876	Klebsiella pneumoniae (strain 342)			pyrophosphatase activity [GO:0016462]	pyrophosphatase activity [GO:0016462]	GO:0016462		ELFEEVGLSR	0.99557	13.444	15.915	14.0597	0	0	14.4218	0	0	0	0	0	11.8794	0	0	0	0	0	0
B5XUR6	B5XUR6	PDUW_KLEP3	Propionate kinase (EC 2.7.2.15)	pduW KPK_0893	Klebsiella pneumoniae (strain 342)	phosphorylation [GO:0016310]; propanediol catabolic process [GO:0051144]; propionate catabolic process [GO:0019543]	cytoplasm [GO:0005737]	cytoplasm [GO:0005737]; ATP binding [GO:0005524]; propionate kinase activity [GO:0008980]; phosphorylation [GO:0016310]; propanediol catabolic process [GO:0051144]; propionate catabolic process [GO:0019543]	ATP binding [GO:0005524]; propionate kinase activity [GO:0008980]	GO:0005524; GO:0005737; GO:0008980; GO:0016310; GO:0019543; GO:0051144	PATHWAY: Polyol metabolism; 1,2-propanediol degradation. {ECO:0000250|UniProtKB:P74879, ECO:0000305}.	AALALSLFAERIR	0.98716	0	0	0	13.6766	0	0	0	0	0	12.697	13.5715	0	12.8097	0	13.2483	13.7104	13.9224	13.9721
B5XUU2	B5XUU2	CBID_KLEP3	Cobalt-precorrin-5B C(1)-methyltransferase (EC 2.1.1.195) (Cobalt-precorrin-6A synthase)	cbiD KPK_0919	Klebsiella pneumoniae (strain 342)	cobalamin biosynthetic process [GO:0009236]; corrin biosynthetic process [GO:0046140]; methylation [GO:0032259]		cobalt-precorrin-5B C1-methyltransferase activity [GO:0043780]; cobalamin biosynthetic process [GO:0009236]; corrin biosynthetic process [GO:0046140]; methylation [GO:0032259]	cobalt-precorrin-5B C1-methyltransferase activity [GO:0043780]	GO:0009236; GO:0032259; GO:0043780; GO:0046140	PATHWAY: Cofactor biosynthesis; adenosylcobalamin biosynthesis; cob(II)yrinate a,c-diamide from sirohydrochlorin (anaerobic route): step 6/10. {ECO:0000255|HAMAP-Rule:MF_00787}.	ALRKGYTTGSCATAAAK	1	13.7387	13.9129	13.44	13.5765	12.9199	14.0659	0	0	0	0	0	0	0	12.6942	0	12.8959	0	0
B5XUV5	B5XUV5	COBQ_KLEP3	Cobyric acid synthase	cobQ KPK_0932	Klebsiella pneumoniae (strain 342)	cobalamin biosynthetic process [GO:0009236]; glutamine metabolic process [GO:0006541]		ABC-type vitamin B12 transporter activity [GO:0015420]; catalytic activity [GO:0003824]; cobalamin biosynthetic process [GO:0009236]; glutamine metabolic process [GO:0006541]	ABC-type vitamin B12 transporter activity [GO:0015420]; catalytic activity [GO:0003824]	GO:0003824; GO:0006541; GO:0009236; GO:0015420	PATHWAY: Cofactor biosynthesis; adenosylcobalamin biosynthesis. {ECO:0000255|HAMAP-Rule:MF_00028}.	GGVFAAIYGTLALLQPQER	1.0251	13.428	13.5435	12.998	0	0	0	0	0	0	13.4793	12.5325	13.3437	12.9871	0	0	0	0	0
B5XUY0	B5XUY0	RLMM_KLEP3	Ribosomal RNA large subunit methyltransferase M (EC 2.1.1.186) (23S rRNA (cytidine2498-2'-O)-methyltransferase) (23S rRNA 2'-O-ribose methyltransferase RlmM)	rlmM KPK_0960	Klebsiella pneumoniae (strain 342)	methylation [GO:0032259]; rRNA processing [GO:0006364]	cytoplasm [GO:0005737]	cytoplasm [GO:0005737]; S-adenosylmethionine-dependent methyltransferase activity [GO:0008757]; methylation [GO:0032259]; rRNA processing [GO:0006364]	S-adenosylmethionine-dependent methyltransferase activity [GO:0008757]	GO:0005737; GO:0006364; GO:0008757; GO:0032259		DLPFSSLIFAR	1.0033	0	0	0	0	0	0	0	12.7628	12.1208	0	12.6662	14.234	0	0	12.2361	0	0	0
B5XUY5	B5XUY5	FUCI_KLEP3	L-fucose isomerase (EC 5.3.1.25) (6-deoxy-L-galactose isomerase) (FucIase)	fucI KPK_0964	Klebsiella pneumoniae (strain 342)	L-fucose catabolic process [GO:0042355]	cytoplasm [GO:0005737]	cytoplasm [GO:0005737]; L-fucose isomerase activity [GO:0008736]; manganese ion binding [GO:0030145]; L-fucose catabolic process [GO:0042355]	L-fucose isomerase activity [GO:0008736]; manganese ion binding [GO:0030145]	GO:0005737; GO:0008736; GO:0030145; GO:0042355	PATHWAY: Carbohydrate degradation; L-fucose degradation; L-lactaldehyde and glycerone phosphate from L-fucose: step 1/3. {ECO:0000255|HAMAP-Rule:MF_01254}.	FARAGLAVASMK	1.0234	12.9745	13.6388	12.5914	0	0	0	0	0	0	0	0	0	0	0	0	0	0	0
B5XUZ0	B5XUZ0	XNI_KLEP3	Flap endonuclease Xni (FEN) (EC 3.1.-.-)	xni ygdG KPK_0970	Klebsiella pneumoniae (strain 342)	DNA replication, Okazaki fragment processing [GO:0033567]		5'-flap endonuclease activity [GO:0017108]; DNA binding [GO:0003677]; magnesium ion binding [GO:0000287]; potassium ion binding [GO:0030955]; DNA replication, Okazaki fragment processing [GO:0033567]	5'-flap endonuclease activity [GO:0017108]; DNA binding [GO:0003677]; magnesium ion binding [GO:0000287]; potassium ion binding [GO:0030955]	GO:0000287; GO:0003677; GO:0017108; GO:0030955; GO:0033567		AAFEQRGIR	0.99892	0	13.6618	0	0	0	0	0	0	0	0	0	0	0	0	0	13.7163	14.1592	14.2328
B5XV05	B5XV05	QUEF_KLEP3	NADPH-dependent 7-cyano-7-deazaguanine reductase (EC 1.7.1.13) (7-cyano-7-carbaguanine reductase) (NADPH-dependent nitrile oxidoreductase) (PreQ(0) reductase)	queF KPK_0985	Klebsiella pneumoniae (strain 342)	queuosine biosynthetic process [GO:0008616]	cytoplasm [GO:0005737]	cytoplasm [GO:0005737]; oxidoreductase activity, acting on other nitrogenous compounds as donors, with NAD or NADP as acceptor [GO:0046857]; preQ1 synthase activity [GO:0033739]; queuosine biosynthetic process [GO:0008616]	oxidoreductase activity, acting on other nitrogenous compounds as donors, with NAD or NADP as acceptor [GO:0046857]; preQ1 synthase activity [GO:0033739]	GO:0005737; GO:0008616; GO:0033739; GO:0046857	PATHWAY: tRNA modification; tRNA-queuosine biosynthesis. {ECO:0000255|HAMAP-Rule:MF_00817}.	SNCLITHQPDWGSVQIQYR	0.96178	0	0	0	0	0	0	0	0	0	0	0	0	0	11.1244	0	0	0	0
B5XV26	B5XV26	CYSH_KLEP3	Phosphoadenosine 5'-phosphosulfate reductase (PAPS reductase) (EC 1.8.4.8) (3'-phosphoadenylylsulfate reductase) (PAPS reductase, thioredoxin dependent) (PAPS sulfotransferase) (PAdoPS reductase)	cysH KPK_1006	Klebsiella pneumoniae (strain 342)	hydrogen sulfide biosynthetic process [GO:0070814]; sulfate assimilation, phosphoadenylyl sulfate reduction by phosphoadenylyl-sulfate reductase (thioredoxin) [GO:0019379]	cytoplasm [GO:0005737]	cytoplasm [GO:0005737]; phosphoadenylyl-sulfate reductase (thioredoxin) activity [GO:0004604]; hydrogen sulfide biosynthetic process [GO:0070814]; sulfate assimilation, phosphoadenylyl sulfate reduction by phosphoadenylyl-sulfate reductase (thioredoxin) [GO:0019379]	phosphoadenylyl-sulfate reductase (thioredoxin) activity [GO:0004604]	GO:0004604; GO:0005737; GO:0019379; GO:0070814	PATHWAY: Sulfur metabolism; hydrogen sulfide biosynthesis; sulfite from sulfate: step 3/3. {ECO:0000255|HAMAP-Rule:MF_00063}.	ILALAETNAKLEK	0.98411	0	13.7138	0	0	0	0	0	0	0	11.8392	0	0	11.5409	0	0	13.5609	0	0
B5XV29	B5XV29	CYSD_KLEP3	Sulfate adenylyltransferase subunit 2 (EC 2.7.7.4) (ATP-sulfurylase small subunit) (Sulfate adenylate transferase) (SAT)	cysD KPK_1009	Klebsiella pneumoniae (strain 342)	hydrogen sulfide biosynthetic process [GO:0070814]; sulfate assimilation [GO:0000103]; sulfate reduction [GO:0019419]		ATP binding [GO:0005524]; sulfate adenylyltransferase (ATP) activity [GO:0004781]; hydrogen sulfide biosynthetic process [GO:0070814]; sulfate assimilation [GO:0000103]; sulfate reduction [GO:0019419]	ATP binding [GO:0005524]; sulfate adenylyltransferase (ATP) activity [GO:0004781]	GO:0000103; GO:0004781; GO:0005524; GO:0019419; GO:0070814	PATHWAY: Sulfur metabolism; hydrogen sulfide biosynthesis; sulfite from sulfate: step 1/3. {ECO:0000255|HAMAP-Rule:MF_00064}.	FREMYEFRDR	0.99389	14.3556	0	0	0	0	0	0	0	0	0	0	0	13.032	0	0	0	0	0
B5XV31	B5XV31	CYSC_KLEP3	Adenylyl-sulfate kinase (EC 2.7.1.25) (APS kinase) (ATP adenosine-5'-phosphosulfate 3'-phosphotransferase) (Adenosine-5'-phosphosulfate kinase)	cysC KPK_1011	Klebsiella pneumoniae (strain 342)	hydrogen sulfide biosynthetic process [GO:0070814]; phosphorylation [GO:0016310]; sulfate assimilation [GO:0000103]		adenylylsulfate kinase activity [GO:0004020]; ATP binding [GO:0005524]; hydrogen sulfide biosynthetic process [GO:0070814]; phosphorylation [GO:0016310]; sulfate assimilation [GO:0000103]	adenylylsulfate kinase activity [GO:0004020]; ATP binding [GO:0005524]	GO:0000103; GO:0004020; GO:0005524; GO:0016310; GO:0070814	PATHWAY: Sulfur metabolism; hydrogen sulfide biosynthesis; sulfite from sulfate: step 2/3. {ECO:0000255|HAMAP-Rule:MF_00065}.	AQHDENVVWHAHPVTQQQREQHHGHR	0.86957	0	0	0	0	0	0	0	0	0	13.52	12.784	13.5702	0	0	0	0	13.7083	0
B5XV35	B5XV35	ISPF_KLEP3	2-C-methyl-D-erythritol 2,4-cyclodiphosphate synthase (MECDP-synthase) (MECPP-synthase) (MECPS) (EC 4.6.1.12)	ispF KPK_1015	Klebsiella pneumoniae (strain 342)	isopentenyl diphosphate biosynthetic process, methylerythritol 4-phosphate pathway [GO:0019288]; terpenoid biosynthetic process [GO:0016114]		2-C-methyl-D-erythritol 2,4-cyclodiphosphate synthase activity [GO:0008685]; metal ion binding [GO:0046872]; isopentenyl diphosphate biosynthetic process, methylerythritol 4-phosphate pathway [GO:0019288]; terpenoid biosynthetic process [GO:0016114]	2-C-methyl-D-erythritol 2,4-cyclodiphosphate synthase activity [GO:0008685]; metal ion binding [GO:0046872]	GO:0008685; GO:0016114; GO:0019288; GO:0046872	PATHWAY: Isoprenoid biosynthesis; isopentenyl diphosphate biosynthesis via DXP pathway; isopentenyl diphosphate from 1-deoxy-D-xylulose 5-phosphate: step 4/6. {ECO:0000255|HAMAP-Rule:MF_00107}.	GEGIACEAVALLR	0.96154	0	11.7228	0	0	0	0	0	0	0	0	0	0	13.8225	13.7598	14.0553	15.1104	13.7996	15.3148
B5XV49	B5XV49	MUTS_KLEP3	DNA mismatch repair protein MutS	mutS KPK_1029	Klebsiella pneumoniae (strain 342)	mismatch repair [GO:0006298]		ATP binding [GO:0005524]; ATP-dependent DNA damage sensor activity [GO:0140664]; damaged DNA binding [GO:0003684]; mismatched DNA binding [GO:0030983]; mismatch repair [GO:0006298]	ATP binding [GO:0005524]; ATP-dependent DNA damage sensor activity [GO:0140664]; damaged DNA binding [GO:0003684]; mismatched DNA binding [GO:0030983]	GO:0003684; GO:0005524; GO:0006298; GO:0030983; GO:0140664		ALADGATDYLDKLEIRER	0.98342	0	11.8701	12.6814	0	0	0	11.3169	0	11.8036	13.2087	14.1016	0	14.0148	13.4688	13.2318	0	14.1194	14.5025
B5XVA2	B5XVA2	NORR_KLEP3	Anaerobic nitric oxide reductase transcription regulator NorR	norR KPK_1083	Klebsiella pneumoniae (strain 342)	phosphorelay signal transduction system [GO:0000160]		ATP binding [GO:0005524]; DNA binding [GO:0003677]; DNA-binding transcription factor activity [GO:0003700]; phosphorelay signal transduction system [GO:0000160]	ATP binding [GO:0005524]; DNA binding [GO:0003677]; DNA-binding transcription factor activity [GO:0003700]	GO:0000160; GO:0003677; GO:0003700; GO:0005524	PATHWAY: Nitrogen metabolism; nitric oxide reduction. {ECO:0000255|HAMAP-Rule:MF_01314}.	IAIDLQSDIGHTDR	0.99762	0	0	11.5578	0	0	15.6264	0	0	0	0	0	0	0	12.7538	0	0	0	0
B5XVB6	B5XVB6	RECA_KLEP3	Protein RecA (Recombinase A)	recA KPK_1096	Klebsiella pneumoniae (strain 342)	DNA recombination [GO:0006310]; DNA repair [GO:0006281]; SOS response [GO:0009432]	cytoplasm [GO:0005737]	cytoplasm [GO:0005737]; ATP binding [GO:0005524]; ATP-dependent DNA damage sensor activity [GO:0140664]; damaged DNA binding [GO:0003684]; single-stranded DNA binding [GO:0003697]; DNA recombination [GO:0006310]; DNA repair [GO:0006281]; SOS response [GO:0009432]	ATP binding [GO:0005524]; ATP-dependent DNA damage sensor activity [GO:0140664]; damaged DNA binding [GO:0003684]; single-stranded DNA binding [GO:0003697]	GO:0003684; GO:0003697; GO:0005524; GO:0005737; GO:0006281; GO:0006310; GO:0009432; GO:0140664		IVEIYGPESSGKTTLTLQVIAAAQR	0.058824	0	0	0	0	0	12.9043	0	0	0	0	0	0	0	0	0	15.1121	15.1539	0
B5XVB7	B5XVB7	RECX_KLEP3	Regulatory protein RecX	recX KPK_1097	Klebsiella pneumoniae (strain 342)	regulation of DNA repair [GO:0006282]	cytoplasm [GO:0005737]	cytoplasm [GO:0005737]; regulation of DNA repair [GO:0006282]		GO:0005737; GO:0006282		DHSEQELRRK	0.99651	0	0	0	12.001	13.5739	0	13.3933	13.114	0	15.7375	14.0573	16.5156	15.0434	14.4627	14.2731	14.3885	0	0
B5XVB9	B5XVB9	CSRA_KLEP3	Translational regulator CsrA (Carbon storage regulator)	csrA KPK_1099	Klebsiella pneumoniae (strain 342)	mRNA catabolic process [GO:0006402]; negative regulation of translational initiation [GO:0045947]; positive regulation of translational initiation [GO:0045948]; regulation of carbohydrate metabolic process [GO:0006109]	cytoplasm [GO:0005737]	cytoplasm [GO:0005737]; mRNA 5'-UTR binding [GO:0048027]; mRNA catabolic process [GO:0006402]; negative regulation of translational initiation [GO:0045947]; positive regulation of translational initiation [GO:0045948]; regulation of carbohydrate metabolic process [GO:0006109]	mRNA 5'-UTR binding [GO:0048027]	GO:0005737; GO:0006109; GO:0006402; GO:0045947; GO:0045948; GO:0048027		EVSVHREEIYQRIQAEK	0.96407	0	0	0	0	0	0	0	0	0	0	0	0	0	0	0	0	0	13.9533
B5XVC3	B5XVC3	GSH1_KLEP3	Glutamate--cysteine ligase (EC 6.3.2.2) (Gamma-ECS) (GCS) (Gamma-glutamylcysteine synthetase)	gshA KPK_1108	Klebsiella pneumoniae (strain 342)	glutathione biosynthetic process [GO:0006750]		ATP binding [GO:0005524]; glutamate-cysteine ligase activity [GO:0004357]; glutathione biosynthetic process [GO:0006750]	ATP binding [GO:0005524]; glutamate-cysteine ligase activity [GO:0004357]	GO:0004357; GO:0005524; GO:0006750	PATHWAY: Sulfur metabolism; glutathione biosynthesis; glutathione from L-cysteine and L-glutamate: step 1/2. {ECO:0000255|HAMAP-Rule:MF_00578}.	ILRSMIEEGIGGTGR	1.017	0	0	0	0	0	10.3775	0	0	0	0	13.0691	13.1944	0	0	0	0	0	0
B5XVC4	B5XVC4	LUXS_KLEP3	S-ribosylhomocysteine lyase (EC 4.4.1.21) (AI-2 synthesis protein) (Autoinducer-2 production protein LuxS)	luxS KPK_1109	Klebsiella pneumoniae (strain 342)	quorum sensing [GO:0009372]		iron ion binding [GO:0005506]; S-ribosylhomocysteine lyase activity [GO:0043768]; quorum sensing [GO:0009372]	iron ion binding [GO:0005506]; S-ribosylhomocysteine lyase activity [GO:0043768]	GO:0005506; GO:0009372; GO:0043768		GIHTLEHLFAGFMR	0.99777	0	0	0	11.1467	0	0	0	0	0	0	0	11.8544	0	0	0	0	0	12.2821
B5XVD7	B5XVD7	NRDI_KLEP3	Protein NrdI	nrdI KPK_1122	Klebsiella pneumoniae (strain 342)			FMN binding [GO:0010181]	FMN binding [GO:0010181]	GO:0010181		FELMGTPDDIDNVR	0.99762	13.6721	0	11.9739	14.2211	15.0159	13.4147	0	14.4931	0	0	13.6096	0	0	11.3289	0	0	12.5184	13.2482
B5XVJ9	B5XVJ9	GRPE_KLEP3	Protein GrpE (HSP-70 cofactor)	grpE KPK_1184	Klebsiella pneumoniae (strain 342)	protein folding [GO:0006457]	cytoplasm [GO:0005737]	cytoplasm [GO:0005737]; adenyl-nucleotide exchange factor activity [GO:0000774]; chaperone binding [GO:0051087]; protein homodimerization activity [GO:0042803]; protein folding [GO:0006457]	adenyl-nucleotide exchange factor activity [GO:0000774]; chaperone binding [GO:0051087]; protein homodimerization activity [GO:0042803]	GO:0000774; GO:0005737; GO:0006457; GO:0042803; GO:0051087		ANPDLAPMVEGIELTLK	0.9894	13.7656	0	13.6472	0	16.4809	0	0	0	0	0	0	0	13.0435	12.8676	0	14.8306	0	13.8951
B5XVK3	B5XVK3	RS16_KLEP3	30S ribosomal protein S16	rpsP KPK_1188	Klebsiella pneumoniae (strain 342)	translation [GO:0006412]	cytoplasm [GO:0005737]; ribosome [GO:0005840]	cytoplasm [GO:0005737]; ribosome [GO:0005840]; structural constituent of ribosome [GO:0003735]; translation [GO:0006412]	structural constituent of ribosome [GO:0003735]	GO:0003735; GO:0005737; GO:0005840; GO:0006412		IAHWVGLGATVSDR	0.79787	14.8562	14.0562	0	0	0	0	0	0	0	0	0	0	0	0	0	0	0	0
B5XVK4	B5XVK4	RIMM_KLEP3	Ribosome maturation factor RimM	rimM KPK_1189	Klebsiella pneumoniae (strain 342)	ribosomal small subunit biogenesis [GO:0042274]; rRNA processing [GO:0006364]	cytoplasm [GO:0005737]; ribosome [GO:0005840]	cytoplasm [GO:0005737]; ribosome [GO:0005840]; ribosome binding [GO:0043022]; ribosomal small subunit biogenesis [GO:0042274]; rRNA processing [GO:0006364]	ribosome binding [GO:0043022]	GO:0005737; GO:0005840; GO:0006364; GO:0042274; GO:0043022		LVPFLDGQVIK	1.041	0	0	0	0	0	0	0	0	0	13.4269	13.0885	12.9326	0	0	0	0	0	0
B5XVK5	B5XVK5	TRMD_KLEP3	tRNA (guanine-N(1)-)-methyltransferase (EC 2.1.1.228) (M1G-methyltransferase) (tRNA [GM37] methyltransferase)	trmD KPK_1190	Klebsiella pneumoniae (strain 342)		cytoplasm [GO:0005737]	cytoplasm [GO:0005737]; tRNA (guanine(37)-N(1))-methyltransferase activity [GO:0052906]	tRNA (guanine(37)-N(1))-methyltransferase activity [GO:0052906]	GO:0005737; GO:0052906		KLDQAGVSELATNQK	0.8547	14.2717	11.179	14.2189	0	14.553	10.5168	0	11.5965	0	0	12.6862	12.7669	0	0	0	0	0	0
B5XVK6	B5XVK6	RL19_KLEP3	50S ribosomal protein L19	rplS KPK_1191	Klebsiella pneumoniae (strain 342)	translation [GO:0006412]	cytosol [GO:0005829]; ribosome [GO:0005840]	cytosol [GO:0005829]; ribosome [GO:0005840]; structural constituent of ribosome [GO:0003735]; translation [GO:0006412]	structural constituent of ribosome [GO:0003735]	GO:0003735; GO:0005829; GO:0005840; GO:0006412		LQAFEGVVIAIR	0.97931	0	0	0	0	0	0	0	0	0	0	0	14.3414	0	0	0	0	0	0
B5XVM9	B5XVM9	PUR7_KLEP3	Phosphoribosylaminoimidazole-succinocarboxamide synthase (EC 6.3.2.6) (SAICAR synthetase)	purC KPK_1326	Klebsiella pneumoniae (strain 342)	'de novo' IMP biosynthetic process [GO:0006189]; cobalamin biosynthetic process [GO:0009236]		ATP binding [GO:0005524]; phosphoribosylaminoimidazolesuccinocarboxamide synthase activity [GO:0004639]; 'de novo' IMP biosynthetic process [GO:0006189]; cobalamin biosynthetic process [GO:0009236]	ATP binding [GO:0005524]; phosphoribosylaminoimidazolesuccinocarboxamide synthase activity [GO:0004639]	GO:0004639; GO:0005524; GO:0006189; GO:0009236	PATHWAY: Purine metabolism; IMP biosynthesis via de novo pathway; 5-amino-1-(5-phospho-D-ribosyl)imidazole-4-carboxamide from 5-amino-1-(5-phospho-D-ribosyl)imidazole-4-carboxylate: step 1/2. {ECO:0000255|HAMAP-Rule:MF_00137}.	DRFRQSLGGLIEAYEEVAHR	0.98479	0	0	0	14.7803	15.0157	0	13.3815	0	14.2427	14.1343	13.3704	14.0165	12.9916	13.6302	12.4495	14.1413	13.9823	14.0956
B5XVR1	B5XVR1	HEM6_KLEP3	Oxygen-dependent coproporphyrinogen-III oxidase (CPO) (Coprogen oxidase) (Coproporphyrinogenase) (EC 1.3.3.3)	hemF KPK_1358	Klebsiella pneumoniae (strain 342)	protoporphyrinogen IX biosynthetic process [GO:0006782]	cytoplasm [GO:0005737]	cytoplasm [GO:0005737]; coproporphyrinogen oxidase activity [GO:0004109]; metal ion binding [GO:0046872]; protein homodimerization activity [GO:0042803]; protoporphyrinogen IX biosynthetic process [GO:0006782]	coproporphyrinogen oxidase activity [GO:0004109]; metal ion binding [GO:0046872]; protein homodimerization activity [GO:0042803]	GO:0004109; GO:0005737; GO:0006782; GO:0042803; GO:0046872	PATHWAY: Porphyrin-containing compound metabolism; protoporphyrin-IX biosynthesis; protoporphyrinogen-IX from coproporphyrinogen-III (O2 route): step 1/1. {ECO:0000255|HAMAP-Rule:MF_00333}.	KAMPYGER	0.98596	0	12.5545	0	0	0	0	0	13.8023	0	13.3432	13.213	0	0	0	0	0	0	0
B5XVT3	B5XVT3	ZIPA_KLEP3	Cell division protein ZipA	zipA KPK_1380	Klebsiella pneumoniae (strain 342)	cell septum assembly [GO:0090529]; FtsZ-dependent cytokinesis [GO:0043093]	cell division site [GO:0032153]; integral component of plasma membrane [GO:0005887]	cell division site [GO:0032153]; integral component of plasma membrane [GO:0005887]; cell septum assembly [GO:0090529]; FtsZ-dependent cytokinesis [GO:0043093]		GO:0005887; GO:0032153; GO:0043093; GO:0090529		QMQQPVRPDEPVR	1.0607	13.5837	13.4746	0	0	0	0	0	0	0	0	0	0	0	12.4967	12.8023	0	0	0
B5XVT4	B5XVT4	DNLJ_KLEP3	DNA ligase (EC 6.5.1.2) (Polydeoxyribonucleotide synthase [NAD(+)])	ligA KPK_1381	Klebsiella pneumoniae (strain 342)	DNA repair [GO:0006281]; DNA replication [GO:0006260]		DNA binding [GO:0003677]; DNA ligase (NAD+) activity [GO:0003911]; metal ion binding [GO:0046872]; DNA repair [GO:0006281]; DNA replication [GO:0006260]	DNA binding [GO:0003677]; DNA ligase (NAD+) activity [GO:0003911]; metal ion binding [GO:0046872]	GO:0003677; GO:0003911; GO:0006260; GO:0006281; GO:0046872		AEEIDSPFAGKTVVLTGSLSQLSRDDAK	0.9727	16.5329	16.2496	16.4656	0	12.5441	0	11.9738	0	12.5014	14.2011	14.5008	12.1591	0	12.64	0	10.9387	11.3214	12.4698
B5XVU3	B5XVU3	MNTH_KLEP3	Divalent metal cation transporter MntH	mntH KPK_1396	Klebsiella pneumoniae (strain 342)		integral component of membrane [GO:0016021]; plasma membrane [GO:0005886]	integral component of membrane [GO:0016021]; plasma membrane [GO:0005886]; metal ion binding [GO:0046872]; metal ion transmembrane transporter activity [GO:0046873]; symporter activity [GO:0015293]	metal ion binding [GO:0046872]; metal ion transmembrane transporter activity [GO:0046873]; symporter activity [GO:0015293]	GO:0005886; GO:0015293; GO:0016021; GO:0046872; GO:0046873		LGIATGKNLAEQIR	0.98462	0	0	0	0	0	0	14.256	15.4745	15.2724	0	13.0232	13.0099	11.9018	0	0	0	0	0
B5XVW2	B5XVW2	FADJ_KLEP3	Fatty acid oxidation complex subunit alpha [Includes: Enoyl-CoA hydratase/3-hydroxybutyryl-CoA epimerase (EC 4.2.1.17) (EC 5.1.2.3); 3-hydroxyacyl-CoA dehydrogenase (EC 1.1.1.35)]	fadJ KPK_1416	Klebsiella pneumoniae (strain 342)	fatty acid beta-oxidation [GO:0006635]	cytoplasm [GO:0005737]	cytoplasm [GO:0005737]; 3-hydroxyacyl-CoA dehydrogenase activity [GO:0003857]; 3-hydroxybutyryl-CoA epimerase activity [GO:0008692]; enoyl-CoA hydratase activity [GO:0004300]; NAD+ binding [GO:0070403]; fatty acid beta-oxidation [GO:0006635]	3-hydroxyacyl-CoA dehydrogenase activity [GO:0003857]; 3-hydroxybutyryl-CoA epimerase activity [GO:0008692]; enoyl-CoA hydratase activity [GO:0004300]; NAD+ binding [GO:0070403]	GO:0003857; GO:0004300; GO:0005737; GO:0006635; GO:0008692; GO:0070403	PATHWAY: Lipid metabolism; fatty acid beta-oxidation. {ECO:0000255|HAMAP-Rule:MF_01617}.	AGFYVNR	0.98246	13.1831	12.9533	14.6094	13.9999	11.7536	0	18.9438	18.869	18.7662	14.9907	14.1385	14.1842	15.2192	14.3403	15.0124	17.0083	14.7573	15.2593
B5XVW4	B5XVW4	Y1418_KLEP3	UPF0115 protein KPK_1418	KPK_1418	Klebsiella pneumoniae (strain 342)							ADVSHFELKKLR	0.96834	15.7626	15.1936	15.35	15.0311	14.7275	13.691	16.0344	15.8094	15.8307	17.1696	17.3445	16.2989	17.0003	17.0326	16.8214	12.5601	0	14.6941
B5XVW7	B5XVW7	MEPA_KLEP3	Penicillin-insensitive murein endopeptidase (EC 3.4.24.-) (D-alanyl-D-alanine-endopeptidase) (DD-endopeptidase)	mepA KPK_1421	Klebsiella pneumoniae (strain 342)	peptidoglycan metabolic process [GO:0000270]; proteolysis [GO:0006508]	outer membrane-bounded periplasmic space [GO:0030288]	outer membrane-bounded periplasmic space [GO:0030288]; metal ion binding [GO:0046872]; metalloendopeptidase activity [GO:0004222]; serine-type endopeptidase activity [GO:0004252]; peptidoglycan metabolic process [GO:0000270]; proteolysis [GO:0006508]	metal ion binding [GO:0046872]; metalloendopeptidase activity [GO:0004222]; serine-type endopeptidase activity [GO:0004252]	GO:0000270; GO:0004222; GO:0004252; GO:0006508; GO:0030288; GO:0046872		AHMHVRLR	0.98477	15.1695	0	0	0	0	14.6669	0	0	0	0	0	0	0	0	0	0	0	0
B5XVZ7	B5XVZ7	TDCC_KLEP3	Threonine/serine transporter TdcC (H(+)/threonine-serine symporter)	tdcC KPK_2015	Klebsiella pneumoniae (strain 342)		integral component of membrane [GO:0016021]; plasma membrane [GO:0005886]	integral component of membrane [GO:0016021]; plasma membrane [GO:0005886]; serine transmembrane transporter activity [GO:0022889]; symporter activity [GO:0015293]; threonine efflux transmembrane transporter activity [GO:0015565]	serine transmembrane transporter activity [GO:0022889]; symporter activity [GO:0015293]; threonine efflux transmembrane transporter activity [GO:0015565]	GO:0005886; GO:0015293; GO:0015565; GO:0016021; GO:0022889		EEYEAQFGREYTERK	0.88288	0	0	0	0	0	0	0	0	0	12.0244	0	0	0	0	0	0	0	0
B5XVZ8	B5XVZ8	TDCD_KLEP3	Propionate kinase (EC 2.7.2.15)	tdcD KPK_2016	Klebsiella pneumoniae (strain 342)	L-threonine catabolic process to propionate [GO:0070689]; phosphorylation [GO:0016310]		ATP binding [GO:0005524]; metal ion binding [GO:0046872]; propionate kinase activity [GO:0008980]; L-threonine catabolic process to propionate [GO:0070689]; phosphorylation [GO:0016310]	ATP binding [GO:0005524]; metal ion binding [GO:0046872]; propionate kinase activity [GO:0008980]	GO:0005524; GO:0008980; GO:0016310; GO:0046872; GO:0070689	PATHWAY: Amino-acid degradation; L-threonine degradation via propanoate pathway; propanoate from L-threonine: step 4/4. {ECO:0000255|HAMAP-Rule:MF_01881}.	CAVIPTNEERMIALDAIR	0.99886	13.325	13.1691	12.953	0	0	0	0	0	0	0	0	0	0	0	0	0	0	0
B5XW18	B5XW18	DGOD_KLEP3	D-galactonate dehydratase (GalD) (EC 4.2.1.6)	dgoD KPK_2036	Klebsiella pneumoniae (strain 342)	cellular amino acid catabolic process [GO:0009063]; D-galactonate catabolic process [GO:0034194]		galactonate dehydratase activity [GO:0008869]; magnesium ion binding [GO:0000287]; cellular amino acid catabolic process [GO:0009063]; D-galactonate catabolic process [GO:0034194]	galactonate dehydratase activity [GO:0008869]; magnesium ion binding [GO:0000287]	GO:0000287; GO:0008869; GO:0009063; GO:0034194	PATHWAY: Carbohydrate acid metabolism; D-galactonate degradation; D-glyceraldehyde 3-phosphate and pyruvate from D-galactonate: step 1/3. {ECO:0000255|HAMAP-Rule:MF_01289}.	APDWRNPVWR	1.0222	0	0	0	0	13.2405	0	0	0	0	0	0	0	0	0	0	13.4853	14.6453	13.4698
B5XW43	B5XW43	PTH_KLEP3	Peptidyl-tRNA hydrolase (PTH) (EC 3.1.1.29)	pth KPK_2061	Klebsiella pneumoniae (strain 342)	translation [GO:0006412]	cytoplasm [GO:0005737]	cytoplasm [GO:0005737]; aminoacyl-tRNA hydrolase activity [GO:0004045]; translation [GO:0006412]	aminoacyl-tRNA hydrolase activity [GO:0004045]	GO:0004045; GO:0005737; GO:0006412		ATNRLHAFK	0.98573	0	0	0	0	0	0	0	0	0	0	0	13.356	11.8555	0	0	0	0	0
B5XW49	B5XW49	LOLB_KLEP3	Outer-membrane lipoprotein LolB	lolB KPK_2067	Klebsiella pneumoniae (strain 342)	lipoprotein localization to outer membrane [GO:0044874]; protein transport [GO:0015031]	cell outer membrane [GO:0009279]	cell outer membrane [GO:0009279]; lipoprotein localization to outer membrane [GO:0044874]; protein transport [GO:0015031]		GO:0009279; GO:0015031; GO:0044874		FFWQQTGQDRYR	0.98329	0	0	0	0	0	0	0	0	10.8703	12.547	12.9519	13.0078	0	0	0	13.565	13.3347	13.6251
B5XW55	B5XW55	KDSA_KLEP3	2-dehydro-3-deoxyphosphooctonate aldolase (EC 2.5.1.55) (3-deoxy-D-manno-octulosonic acid 8-phosphate synthase) (KDO-8-phosphate synthase) (KDO 8-P synthase) (KDOPS) (Phospho-2-dehydro-3-deoxyoctonate aldolase)	kdsA KPK_2073	Klebsiella pneumoniae (strain 342)	keto-3-deoxy-D-manno-octulosonic acid biosynthetic process [GO:0019294]	cytoplasm [GO:0005737]	cytoplasm [GO:0005737]; 3-deoxy-8-phosphooctulonate synthase activity [GO:0008676]; keto-3-deoxy-D-manno-octulosonic acid biosynthetic process [GO:0019294]	3-deoxy-8-phosphooctulonate synthase activity [GO:0008676]	GO:0005737; GO:0008676; GO:0019294	PATHWAY: Carbohydrate biosynthesis; 3-deoxy-D-manno-octulosonate biosynthesis; 3-deoxy-D-manno-octulosonate from D-ribulose 5-phosphate: step 2/3. {ECO:0000255|HAMAP-Rule:MF_00056}.; PATHWAY: Bacterial outer membrane biogenesis; lipopolysaccharide biosynthesis. {ECO:0000255|HAMAP-Rule:MF_00056}.	DPFGAASGGRR	1.0033	0	0	0	13.3011	0	0	0	0	0	0	0	0	0	0	0	12.3267	13.6925	0
B5XWC8	B5XWC8	CCME_KLEP3	Cytochrome c-type biogenesis protein CcmE (Cytochrome c maturation protein E) (Heme chaperone CcmE)	ccmE cycJ KPK_2256	Klebsiella pneumoniae (strain 342)	cytochrome complex assembly [GO:0017004]; protein-heme linkage [GO:0017003]	integral component of membrane [GO:0016021]; plasma membrane [GO:0005886]	integral component of membrane [GO:0016021]; plasma membrane [GO:0005886]; heme binding [GO:0020037]; metal ion binding [GO:0046872]; cytochrome complex assembly [GO:0017004]; protein-heme linkage [GO:0017003]	heme binding [GO:0020037]; metal ion binding [GO:0046872]	GO:0005886; GO:0016021; GO:0017003; GO:0017004; GO:0020037; GO:0046872		EGQGVVAQGVLDGERHITAQQVLAK	0.99339	13.6423	13.6175	0	13.5719	0	0	0	0	0	0	0	0	0	0	12.9884	0	13.3167	0
B5XWL3	B5XWL3	MDTK_KLEP3	Multidrug resistance protein MdtK (Multidrug-efflux transporter)	mdtK KPK_2346	Klebsiella pneumoniae (strain 342)	sodium ion transport [GO:0006814]; xenobiotic transmembrane transport [GO:0006855]	integral component of membrane [GO:0016021]; plasma membrane [GO:0005886]	integral component of membrane [GO:0016021]; plasma membrane [GO:0005886]; antiporter activity [GO:0015297]; xenobiotic transmembrane transporter activity [GO:0042910]; sodium ion transport [GO:0006814]; xenobiotic transmembrane transport [GO:0006855]	antiporter activity [GO:0015297]; xenobiotic transmembrane transporter activity [GO:0042910]	GO:0005886; GO:0006814; GO:0006855; GO:0015297; GO:0016021; GO:0042910		DRIAQQVR	0.99536	0	0	0	0	0	0	0	0	0	0	0	0	0	0	0	14.9006	15.3619	15.1452
B5XWL8	B5XWL8	PURR_KLEP3	HTH-type transcriptional repressor PurR (Pur regulon repressor) (Purine nucleotide synthesis repressor)	purR KPK_2351	Klebsiella pneumoniae (strain 342)	negative regulation of transcription, DNA-templated [GO:0045892]; purine nucleotide biosynthetic process [GO:0006164]		DNA binding [GO:0003677]; negative regulation of transcription, DNA-templated [GO:0045892]; purine nucleotide biosynthetic process [GO:0006164]	DNA binding [GO:0003677]	GO:0003677; GO:0006164; GO:0045892	PATHWAY: Purine metabolism; purine nucleotide biosynthesis [regulation].	ADFTDAVIDNAFQGGYIAGR	0.97908	0	14.052	0	0	0	0	13.499	0	15.1616	11.7997	0	12.636	0	0	13.7866	13.7348	0	0
B5XWN4	B5XWN4	SLYA_KLEP3	Transcriptional regulator SlyA	slyA KPK_2367	Klebsiella pneumoniae (strain 342)			DNA binding [GO:0003677]; DNA-binding transcription factor activity [GO:0003700]	DNA binding [GO:0003677]; DNA-binding transcription factor activity [GO:0003700]	GO:0003677; GO:0003700		LEQNILDLQAK	0.96545	0	0	0	0	0	14.6509	0	0	0	13.7265	13.8324	0	0	0	13.3786	0	0	0
B5XWP3	B5XWP3	DTPA_KLEP3	Dipeptide and tripeptide permease A	dtpA KPK_2376	Klebsiella pneumoniae (strain 342)	protein transport [GO:0015031]	integral component of plasma membrane [GO:0005887]	integral component of plasma membrane [GO:0005887]; dipeptide transmembrane transporter activity [GO:0071916]; peptide:proton symporter activity [GO:0015333]; tripeptide transmembrane transporter activity [GO:0042937]; protein transport [GO:0015031]	dipeptide transmembrane transporter activity [GO:0071916]; peptide:proton symporter activity [GO:0015333]; tripeptide transmembrane transporter activity [GO:0042937]	GO:0005887; GO:0015031; GO:0015333; GO:0042937; GO:0071916		MGDRLPMPHK	0.9951	0	13.3699	13.5079	13.4942	14.5302	12.6048	0	0	0	0	0	0	0	0	0	0	0	0
B5XWP6	B5XWP6	RNFE_KLEP3	Ion-translocating oxidoreductase complex subunit E (EC 7.-.-.-) (Rnf electron transport complex subunit E)	rnfE KPK_2379	Klebsiella pneumoniae (strain 342)	electron transport chain [GO:0022900]	integral component of membrane [GO:0016021]; plasma membrane [GO:0005886]	integral component of membrane [GO:0016021]; plasma membrane [GO:0005886]; electron transport chain [GO:0022900]		GO:0005886; GO:0016021; GO:0022900		AVSVAPADVTGKA	1	14.4407	14.8443	14.6932	0	0	0	0	0	0	0	0	0	0	0	0	0	0	0
B5XWP8	B5XWP8	RNFD_KLEP3	Ion-translocating oxidoreductase complex subunit D (EC 7.-.-.-) (Rnf electron transport complex subunit D)	rnfD KPK_2381	Klebsiella pneumoniae (strain 342)	electron transport chain [GO:0022900]; transmembrane transport [GO:0055085]	integral component of membrane [GO:0016021]; plasma membrane [GO:0005886]	integral component of membrane [GO:0016021]; plasma membrane [GO:0005886]; electron transport chain [GO:0022900]; transmembrane transport [GO:0055085]		GO:0005886; GO:0016021; GO:0022900; GO:0055085		IASSPYTHNQRQTSR	0.78351	0	0	0	0	0	0	0	0	0	0	0	0	0	0	0	0	11.911	0
B5XWP9	B5XWP9	RNFC_KLEP3	Ion-translocating oxidoreductase complex subunit C (EC 7.-.-.-) (Rnf electron transport complex subunit C)	rnfC KPK_2382	Klebsiella pneumoniae (strain 342)		plasma membrane [GO:0005886]	plasma membrane [GO:0005886]; 4 iron, 4 sulfur cluster binding [GO:0051539]; electron transfer activity [GO:0009055]; metal ion binding [GO:0046872]	4 iron, 4 sulfur cluster binding [GO:0051539]; electron transfer activity [GO:0009055]; metal ion binding [GO:0046872]	GO:0005886; GO:0009055; GO:0046872; GO:0051539		ARKAQQQAASVETPSTDAADPR	0.99677	0	0	11.4062	0	0	0	0	0	10.8619	0	11.9197	0	16.6315	13.2659	14.0078	15.719	16.5146	16.3108
B5XWQ0	B5XWQ0	RNFB_KLEP3	Ion-translocating oxidoreductase complex subunit B (EC 7.-.-.-) (Rnf electron transport complex subunit B)	rnfB KPK_2383	Klebsiella pneumoniae (strain 342)		plasma membrane [GO:0005886]	plasma membrane [GO:0005886]; 4 iron, 4 sulfur cluster binding [GO:0051539]; electron transfer activity [GO:0009055]; metal ion binding [GO:0046872]	4 iron, 4 sulfur cluster binding [GO:0051539]; electron transfer activity [GO:0009055]; metal ion binding [GO:0046872]	GO:0005886; GO:0009055; GO:0046872; GO:0051539		CIQACPVDAIVGATR	0.93382	0	0	0	0	0	0	0	0	0	0	0	0	0	0	0	13.0525	0	0
B5XWS2	B5XWS2	OPGD_KLEP3	Glucans biosynthesis protein D	mdoD opgD KPK_2405	Klebsiella pneumoniae (strain 342)	glucan biosynthetic process [GO:0009250]	periplasmic space [GO:0042597]	periplasmic space [GO:0042597]; carbohydrate binding [GO:0030246]; catalytic activity [GO:0003824]; glucan biosynthetic process [GO:0009250]	carbohydrate binding [GO:0030246]; catalytic activity [GO:0003824]	GO:0003824; GO:0009250; GO:0030246; GO:0042597	PATHWAY: Glycan metabolism; osmoregulated periplasmic glucan (OPG) biosynthesis. {ECO:0000255|HAMAP-Rule:MF_01068}.	DIVAFLGASYFR	0.98982	0	0	0	15.2427	15.743	13.7031	0	0	0	13.2777	12.7889	0	12.8971	0	12.8507	15.6849	15.9138	15.8722
B5XWV7	B5XWV7	RIHA_KLEP3	Pyrimidine-specific ribonucleoside hydrolase RihA (EC 3.2.-.-) (Cytidine/uridine-specific hydrolase)	rihA KPK_2440	Klebsiella pneumoniae (strain 342)	nucleobase-containing small molecule interconversion [GO:0015949]; pyrimidine nucleobase metabolic process [GO:0006206]		uridine nucleosidase activity [GO:0045437]; nucleobase-containing small molecule interconversion [GO:0015949]; pyrimidine nucleobase metabolic process [GO:0006206]	uridine nucleosidase activity [GO:0045437]	GO:0006206; GO:0015949; GO:0045437		AVTASAGNQTPEK	1.0605	0	0	0	0	0	0	0	0	13.6808	0	0	0	0	0	0	0	0	0
B5XWY0	B5XWY0	PPTA_KLEP3	Tautomerase PptA (EC 5.3.2.-)	pptA KPK_2463	Klebsiella pneumoniae (strain 342)	cellular aromatic compound metabolic process [GO:0006725]	cytoplasm [GO:0005737]	cytoplasm [GO:0005737]; intramolecular oxidoreductase activity, interconverting keto- and enol-groups [GO:0016862]; cellular aromatic compound metabolic process [GO:0006725]	intramolecular oxidoreductase activity, interconverting keto- and enol-groups [GO:0016862]	GO:0005737; GO:0006725; GO:0016862		PHVDIKCFPR	1.025	12.542	11.726	12.2033	0	0	0	0	0	0	0	0	0	0	0	0	0	0	0
B5XX25	B5XX25	MAO1_KLEP3	NAD-dependent malic enzyme (NAD-ME) (EC 1.1.1.38)	maeA KPK_2508	Klebsiella pneumoniae (strain 342)			malate dehydrogenase (decarboxylating) (NAD+) activity [GO:0004471]; metal ion binding [GO:0046872]; NAD binding [GO:0051287]; oxaloacetate decarboxylase activity [GO:0008948]	malate dehydrogenase (decarboxylating) (NAD+) activity [GO:0004471]; metal ion binding [GO:0046872]; NAD binding [GO:0051287]; oxaloacetate decarboxylase activity [GO:0008948]	GO:0004471; GO:0008948; GO:0046872; GO:0051287		HPRITDDEYYQFVDDVIQAIK	1.0609	0	0	0	13.9747	13.8505	0	0	0	0	12.3059	0	0	0	14.1839	0	13.8532	13.9157	14.9932
B5XXG4	B5XXG4	NAGZ_KLEP3	Beta-hexosaminidase (EC 3.2.1.52) (Beta-N-acetylhexosaminidase) (N-acetyl-beta-glucosaminidase)	nagZ KPK_3452	Klebsiella pneumoniae (strain 342)	carbohydrate metabolic process [GO:0005975]; cell cycle [GO:0007049]; cell division [GO:0051301]; cell wall organization [GO:0071555]; peptidoglycan biosynthetic process [GO:0009252]; peptidoglycan turnover [GO:0009254]; regulation of cell shape [GO:0008360]	cytoplasm [GO:0005737]	cytoplasm [GO:0005737]; beta-N-acetylhexosaminidase activity [GO:0004563]; N-acetyl-beta-D-galactosaminidase activity [GO:0102148]; carbohydrate metabolic process [GO:0005975]; cell cycle [GO:0007049]; cell division [GO:0051301]; cell wall organization [GO:0071555]; peptidoglycan biosynthetic process [GO:0009252]; peptidoglycan turnover [GO:0009254]; regulation of cell shape [GO:0008360]	beta-N-acetylhexosaminidase activity [GO:0004563]; N-acetyl-beta-D-galactosaminidase activity [GO:0102148]	GO:0004563; GO:0005737; GO:0005975; GO:0007049; GO:0008360; GO:0009252; GO:0009254; GO:0051301; GO:0071555; GO:0102148	PATHWAY: Cell wall biogenesis; peptidoglycan recycling. {ECO:0000255|HAMAP-Rule:MF_00364}.	DHDMAVFKSLIAEQR	1.0479	13.1571	15.3128	0	0	0	0	0	0	0	14.9783	14.007	13.8085	0	0	0	0	0	0
B5XXI0	B5XXI0	PLSX_KLEP3	Phosphate acyltransferase (EC 2.3.1.274) (Acyl-ACP phosphotransacylase) (Acyl-[acyl-carrier-protein]--phosphate acyltransferase) (Phosphate-acyl-ACP acyltransferase)	plsX KPK_3468	Klebsiella pneumoniae (strain 342)	fatty acid biosynthetic process [GO:0006633]; phospholipid biosynthetic process [GO:0008654]	cytoplasm [GO:0005737]	cytoplasm [GO:0005737]; phosphate:acyl-[acyl carrier protein] acyltransferase activity [GO:0043811]; fatty acid biosynthetic process [GO:0006633]; phospholipid biosynthetic process [GO:0008654]	phosphate:acyl-[acyl carrier protein] acyltransferase activity [GO:0043811]	GO:0005737; GO:0006633; GO:0008654; GO:0043811	PATHWAY: Lipid metabolism; phospholipid metabolism. {ECO:0000255|HAMAP-Rule:MF_00019}.	LESLYPAGFALPESDSDVNSR	0.99208	0	0	0	13.3464	13.605	0	0	0	0	0	0	0	0	0	0	0	0	0
B5XXI1	B5XXI1	RL32_KLEP3	50S ribosomal protein L32	rpmF KPK_3469	Klebsiella pneumoniae (strain 342)	translation [GO:0006412]	large ribosomal subunit [GO:0015934]	large ribosomal subunit [GO:0015934]; structural constituent of ribosome [GO:0003735]; translation [GO:0006412]	structural constituent of ribosome [GO:0003735]	GO:0003735; GO:0006412; GO:0015934		HLRHHITADGFYR	0.9589	0	0	0	14.0951	14.419	0	0	0	11.3108	0	0	0	0	0	0	0	0	0
B5XXJ0	B5XXJ0	Y3478_KLEP3	UPF0502 protein KPK_3478	KPK_3478	Klebsiella pneumoniae (strain 342)							MHEFSDMAEVESVLEGLATREDGPFVAR	0.98465	0	0	0	0	14.0504	0	12.8688	0	0	0	0	0	12.3567	12.0676	0	14.3143	0	14.3258
B5XXJ2	B5XXJ2	MDTH_KLEP3	Multidrug resistance protein MdtH	mdtH KPK_3480	Klebsiella pneumoniae (strain 342)		integral component of membrane [GO:0016021]; plasma membrane [GO:0005886]	integral component of membrane [GO:0016021]; plasma membrane [GO:0005886]; transmembrane transporter activity [GO:0022857]	transmembrane transporter activity [GO:0022857]	GO:0005886; GO:0016021; GO:0022857		RSASGMLEPR	0.99531	0	0	0	0	0	0	0	0	0	0	0	0	0	0	0	10.102	0	0
B5XXJ5	B5XXJ5	PYRC_KLEP3	Dihydroorotase (DHOase) (EC 3.5.2.3)	pyrC KPK_3483	Klebsiella pneumoniae (strain 342)	'de novo' UMP biosynthetic process [GO:0044205]; pyrimidine nucleobase biosynthetic process [GO:0019856]		dihydroorotase activity [GO:0004151]; zinc ion binding [GO:0008270]; 'de novo' UMP biosynthetic process [GO:0044205]; pyrimidine nucleobase biosynthetic process [GO:0019856]	dihydroorotase activity [GO:0004151]; zinc ion binding [GO:0008270]	GO:0004151; GO:0008270; GO:0019856; GO:0044205	PATHWAY: Pyrimidine metabolism; UMP biosynthesis via de novo pathway; (S)-dihydroorotate from bicarbonate: step 3/3. {ECO:0000255|HAMAP-Rule:MF_00219}.	DGNELLAATITPQHLMFNR	0.98358	13.3393	13.521	13.7215	0	0	13.6796	0	0	0	12.5567	0	0	0	13.5988	0	0	12.8835	0
B5XXK2	B5XXK2	MDTG_KLEP3	Multidrug resistance protein MdtG	mdtG KPK_3490	Klebsiella pneumoniae (strain 342)		integral component of plasma membrane [GO:0005887]	integral component of plasma membrane [GO:0005887]; transmembrane transporter activity [GO:0022857]	transmembrane transporter activity [GO:0022857]	GO:0005887; GO:0022857		ALLGLLGGFIPNANALIATQIPR	0.48649	0	0	0	0	0	0	0	0	0	0	0	0	0	0	0	0	0	14.1042
B5XXK5	B5XXK5	OPGH_KLEP3	Glucans biosynthesis glucosyltransferase H (EC 2.4.1.-)	mdoH opgH KPK_3493	Klebsiella pneumoniae (strain 342)	glucan biosynthetic process [GO:0009250]	integral component of membrane [GO:0016021]; plasma membrane [GO:0005886]	integral component of membrane [GO:0016021]; plasma membrane [GO:0005886]; hexosyltransferase activity [GO:0016758]; glucan biosynthetic process [GO:0009250]	hexosyltransferase activity [GO:0016758]	GO:0005886; GO:0009250; GO:0016021; GO:0016758	PATHWAY: Glycan metabolism; osmoregulated periplasmic glucan (OPG) biosynthesis. {ECO:0000255|HAMAP-Rule:MF_01072}.	ERHVEQALNETPDKLNR	0.98265	13.8774	0	13.8455	0	0	11.9264	12.042	13.5778	11.9945	0	0	0	0	0	0	15.1183	15.6073	14.7506
B5XXK6	B5XXK6	OPGG_KLEP3	Glucans biosynthesis protein G	mdoG opgG KPK_3494	Klebsiella pneumoniae (strain 342)	glucan biosynthetic process [GO:0009250]	periplasmic space [GO:0042597]	periplasmic space [GO:0042597]; carbohydrate binding [GO:0030246]; catalytic activity [GO:0003824]; glucan biosynthetic process [GO:0009250]	carbohydrate binding [GO:0030246]; catalytic activity [GO:0003824]	GO:0003824; GO:0009250; GO:0030246; GO:0042597	PATHWAY: Glycan metabolism; osmoregulated periplasmic glucan (OPG) biosynthesis. {ECO:0000255|HAMAP-Rule:MF_01069}.	AYWNNQKTPFK	0.98052	0	0	0	14.0756	0	0	0	12.6914	11.9014	0	11.8473	0	12.4929	0	0	15.742	15.7181	16.3711
B5XXL2	B5XXL2	Y3500_KLEP3	Probable phosphatase KPK_3500 (EC 3.1.3.-)	KPK_3500	Klebsiella pneumoniae (strain 342)			phosphatase activity [GO:0016791]; zinc ion binding [GO:0008270]	phosphatase activity [GO:0016791]; zinc ion binding [GO:0008270]	GO:0008270; GO:0016791		DTHTQAMIAAMASGK	0.97524	0	0	0	0	0	16.1899	0	0	0	0	13.0572	0	12.7122	12.6562	12.6607	0	0	0
B5XXN0	B5XXN0	RUTA_KLEP3	Pyrimidine monooxygenase RutA (EC 1.14.99.46)	rutA KPK_3520	Klebsiella pneumoniae (strain 342)	nitrogen utilization [GO:0019740]; uracil catabolic process [GO:0006212]		monooxygenase activity [GO:0004497]; oxidoreductase activity, acting on paired donors, with incorporation or reduction of molecular oxygen [GO:0016705]; uracil oxygenase activity [GO:0052614]; nitrogen utilization [GO:0019740]; uracil catabolic process [GO:0006212]	monooxygenase activity [GO:0004497]; oxidoreductase activity, acting on paired donors, with incorporation or reduction of molecular oxygen [GO:0016705]; uracil oxygenase activity [GO:0052614]	GO:0004497; GO:0006212; GO:0016705; GO:0019740; GO:0052614		AEHYHFDFALSMIK	0.99632	0	0	0	0	0	0	0	0	0	13.7953	13.5991	14.079	0	0	0	15.7135	14.7838	15.3018
B5XXN1	B5XXN1	RUTB_KLEP3	Ureidoacrylate amidohydrolase RutB (EC 3.5.1.110)	rutB KPK_3521	Klebsiella pneumoniae (strain 342)	nitrogen utilization [GO:0019740]; uracil catabolic process [GO:0006212]		hydrolase activity, acting on carbon-nitrogen (but not peptide) bonds, in linear amides [GO:0016811]; nitrogen utilization [GO:0019740]; uracil catabolic process [GO:0006212]	hydrolase activity, acting on carbon-nitrogen (but not peptide) bonds, in linear amides [GO:0016811]	GO:0006212; GO:0016811; GO:0019740		AAGMLIIWFQNGWDDQYVEAGGPGSPNYHK	0.99361	0	0	15.6113	15.4591	15.2202	0	0	0	0	0	0	0	0	0	0	0	0	0
B5XXN3	B5XXN3	RUTD_KLEP3	Putative carbamate hydrolase RutD (EC 3.5.1.-) (Aminohydrolase)	rutD KPK_3523	Klebsiella pneumoniae (strain 342)	nitrogen utilization [GO:0019740]; uracil catabolic process [GO:0006212]		hydrolase activity, acting on carbon-nitrogen (but not peptide) bonds, in linear amides [GO:0016811]; nitrogen utilization [GO:0019740]; uracil catabolic process [GO:0006212]	hydrolase activity, acting on carbon-nitrogen (but not peptide) bonds, in linear amides [GO:0016811]	GO:0006212; GO:0016811; GO:0019740		CFLVRER	0	0	0	0	0	10.859	0	0	0	0	0	0	0	0	0	0	0	0	0
B5XXN4	B5XXN4	RUTE_KLEP3	Probable malonic semialdehyde reductase RutE (EC 1.1.1.298)	rutE KPK_3524	Klebsiella pneumoniae (strain 342)	nitrogen utilization [GO:0019740]; uracil catabolic process [GO:0006212]		3-hydroxypropionate dehydrogenase (NADP+) activity [GO:0035527]; nitrogen utilization [GO:0019740]; uracil catabolic process [GO:0006212]	3-hydroxypropionate dehydrogenase (NADP+) activity [GO:0035527]	GO:0006212; GO:0019740; GO:0035527		EKVDAAFFADNGWK	0.9927	15.5813	15.7146	15.3413	11.4058	0	0	0	0	0	0	0	0	0	0	0	14.3835	13.4656	13.3469
B5XXN5	B5XXN5	RUTF_KLEP3	FMN reductase (NADH) RutF (EC 1.5.1.42) (FMN reductase) (NADH-flavin reductase RutF) (NADH:flavin oxidoreductase)	rutF KPK_3525	Klebsiella pneumoniae (strain 342)	nitrogen utilization [GO:0019740]; uracil catabolic process [GO:0006212]		FMN binding [GO:0010181]; FMN reductase (NADH) activity [GO:0052874]; FMN reductase activity [GO:0008752]; riboflavin reductase (NADPH) activity [GO:0042602]; nitrogen utilization [GO:0019740]; uracil catabolic process [GO:0006212]	FMN binding [GO:0010181]; FMN reductase (NADH) activity [GO:0052874]; FMN reductase activity [GO:0008752]; riboflavin reductase (NADPH) activity [GO:0042602]	GO:0006212; GO:0008752; GO:0010181; GO:0019740; GO:0042602; GO:0052874		HPEPRGLMWFGRGYHTLMRPAC	0.9832	0	0	0	0	0	0	0	15.2473	0	0	0	0	0	0	0	0	12.29	0
B5XXP0	B5XXP0	NQOR_KLEP3	NAD(P)H dehydrogenase (quinone) (EC 1.6.5.2) (Flavoprotein WrbA) (NAD(P)H:quinone oxidoreductase) (NQO)	KPK_3530	Klebsiella pneumoniae (strain 342)			flavin adenine dinucleotide binding [GO:0050660]; FMN binding [GO:0010181]; NAD binding [GO:0051287]; NADH dehydrogenase (quinone) activity [GO:0050136]; NADP binding [GO:0050661]; NADPH dehydrogenase (quinone) activity [GO:0008753]	flavin adenine dinucleotide binding [GO:0050660]; FMN binding [GO:0010181]; NAD binding [GO:0051287]; NADH dehydrogenase (quinone) activity [GO:0050136]; NADP binding [GO:0050661]; NADPH dehydrogenase (quinone) activity [GO:0008753]	GO:0008753; GO:0010181; GO:0050136; GO:0050660; GO:0050661; GO:0051287		YQGEHVAK	1.0303	13.1157	0	13.2803	0	0	0	0	0	0	0	0	0	0	0	12.1834	0	0	0
B5XXT7	B5XXT7	ACTP_KLEP3	Cation/acetate symporter ActP (Acetate permease) (Acetate transporter ActP)	actP KPK_5193	Klebsiella pneumoniae (strain 342)	sodium ion transport [GO:0006814]	integral component of plasma membrane [GO:0005887]	integral component of plasma membrane [GO:0005887]; acetate transmembrane transporter activity [GO:0015123]; glycolate transmembrane transporter activity [GO:0043879]; symporter activity [GO:0015293]; sodium ion transport [GO:0006814]	acetate transmembrane transporter activity [GO:0015123]; glycolate transmembrane transporter activity [GO:0043879]; symporter activity [GO:0015293]	GO:0005887; GO:0006814; GO:0015123; GO:0015293; GO:0043879		MIKRVLTALAATLLPLGAHAADAITGAVQR	0.98927	0	0	0	0	0	0	0	0	13.1237	0	0	0	0	0	0	0	0	13.1579
B5XXW1	B5XXW1	IRAM_KLEP3	Anti-adapter protein IraM	iraM KPK_5217	Klebsiella pneumoniae (strain 342)	cellular response to starvation [GO:0009267]	cytoplasm [GO:0005737]	cytoplasm [GO:0005737]; cellular response to starvation [GO:0009267]		GO:0005737; GO:0009267		IYNITVYDEAQWEKLR	1.0236	0	0	0	14.2907	14.3817	0	0	0	0	0	0	0	0	0	0	0	0	0
B5XXY9	B5XXY9	LEXA_KLEP3	LexA repressor (EC 3.4.21.88)	lexA KPK_5245	Klebsiella pneumoniae (strain 342)	DNA repair [GO:0006281]; DNA replication [GO:0006260]; negative regulation of transcription, DNA-templated [GO:0045892]; proteolysis [GO:0006508]; SOS response [GO:0009432]		DNA binding [GO:0003677]; serine-type endopeptidase activity [GO:0004252]; DNA repair [GO:0006281]; DNA replication [GO:0006260]; negative regulation of transcription, DNA-templated [GO:0045892]; proteolysis [GO:0006508]; SOS response [GO:0009432]	DNA binding [GO:0003677]; serine-type endopeptidase activity [GO:0004252]	GO:0003677; GO:0004252; GO:0006260; GO:0006281; GO:0006508; GO:0009432; GO:0045892		IDDEVTVKRLK	0.98709	12.6945	0	0	0	0	0	15.1577	0	0	0	13.4436	0	0	0	0	0	0	0
B5XXZ3	B5XXZ3	UBIC_KLEP3	Chorismate pyruvate-lyase (CL) (CPL) (EC 4.1.3.40)	ubiC KPK_5249	Klebsiella pneumoniae (strain 342)	pyruvate biosynthetic process [GO:0042866]; ubiquinone biosynthetic process [GO:0006744]	cytoplasm [GO:0005737]	cytoplasm [GO:0005737]; chorismate lyase activity [GO:0008813]; pyruvate biosynthetic process [GO:0042866]; ubiquinone biosynthetic process [GO:0006744]	chorismate lyase activity [GO:0008813]	GO:0005737; GO:0006744; GO:0008813; GO:0042866	PATHWAY: Cofactor biosynthesis; ubiquinone biosynthesis. {ECO:0000255|HAMAP-Rule:MF_01632}.	DAALWGRRSR	1.0249	0	0	12.4497	0	0	0	0	0	12.1136	0	0	0	0	0	0	14.1689	15.0119	0
B5XY03	B5XY03	G6PI_KLEP3	Glucose-6-phosphate isomerase (GPI) (EC 5.3.1.9) (Phosphoglucose isomerase) (PGI) (Phosphohexose isomerase) (PHI)	pgi KPK_5259	Klebsiella pneumoniae (strain 342)	gluconeogenesis [GO:0006094]; glycolytic process [GO:0006096]	cytoplasm [GO:0005737]	cytoplasm [GO:0005737]; carbohydrate derivative binding [GO:0097367]; glucose-6-phosphate isomerase activity [GO:0004347]; gluconeogenesis [GO:0006094]; glycolytic process [GO:0006096]	carbohydrate derivative binding [GO:0097367]; glucose-6-phosphate isomerase activity [GO:0004347]	GO:0004347; GO:0005737; GO:0006094; GO:0006096; GO:0097367	PATHWAY: Carbohydrate biosynthesis; gluconeogenesis. {ECO:0000255|HAMAP-Rule:MF_00473}.; PATHWAY: Carbohydrate degradation; glycolysis; D-glyceraldehyde 3-phosphate and glycerone phosphate from D-glucose: step 2/4. {ECO:0000255|HAMAP-Rule:MF_00473}.	EVVEQEYR	1	0	0	0	14.293	13.7063	0	0	0	0	0	0	0	0	0	0	0	12.2559	0
B5XY38	B5XY38	RLMI_KLEP3	Ribosomal RNA large subunit methyltransferase I (EC 2.1.1.191) (23S rRNA m5C1962 methyltransferase) (rRNA (cytosine-C(5)-)-methyltransferase RlmI)	rlmI KPK_3573	Klebsiella pneumoniae (strain 342)		cytoplasm [GO:0005737]	cytoplasm [GO:0005737]; RNA binding [GO:0003723]; rRNA (cytosine) methyltransferase activity [GO:0016434]	RNA binding [GO:0003723]; rRNA (cytosine) methyltransferase activity [GO:0016434]	GO:0003723; GO:0005737; GO:0016434		ARSGETIDIVDHQGK	1.0462	13.3347	0	0	13.2136	14.2057	0	0	0	0	0	0	0	0	0	0	0	0	0
B5XY49	B5XY49	MATP_KLEP3	Macrodomain Ter protein	matP KPK_3584	Klebsiella pneumoniae (strain 342)	cell cycle [GO:0007049]; cell division [GO:0051301]; regulation of transcription, DNA-templated [GO:0006355]	cytoplasm [GO:0005737]	cytoplasm [GO:0005737]; sequence-specific DNA binding [GO:0043565]; cell cycle [GO:0007049]; cell division [GO:0051301]; regulation of transcription, DNA-templated [GO:0006355]	sequence-specific DNA binding [GO:0043565]	GO:0005737; GO:0006355; GO:0007049; GO:0043565; GO:0051301		HFNAEHQHTRKK	1.0265	0	0	0	0	0	0	0	0	0	0	0	0	12.7847	0	11.8363	0	0	0
B5XY56	B5XY56	RLMKL_KLEP3	Ribosomal RNA large subunit methyltransferase K/L [Includes: 23S rRNA m2G2445 methyltransferase (EC 2.1.1.173) (rRNA (guanine-N(2)-)-methyltransferase RlmL); 23S rRNA m7G2069 methyltransferase (EC 2.1.1.264) (rRNA (guanine-N(7)-)-methyltransferase RlmK)]	rlmL KPK_3591	Klebsiella pneumoniae (strain 342)		cytoplasm [GO:0005737]	cytoplasm [GO:0005737]; 23S rRNA (guanine(2445)-N(2))-methyltransferase activity [GO:0052915]; RNA binding [GO:0003723]; rRNA (guanine-N7-)-methyltransferase activity [GO:0070043]	23S rRNA (guanine(2445)-N(2))-methyltransferase activity [GO:0052915]; RNA binding [GO:0003723]; rRNA (guanine-N7-)-methyltransferase activity [GO:0070043]	GO:0003723; GO:0005737; GO:0052915; GO:0070043		EVKAEAQTRAR	0.98356	18.5038	18.3379	15.6878	14.2231	12.8277	17.7132	0	0	0	13.8987	13.3578	0	15.0392	13.9106	12.9141	14.2503	14.8005	15.6338
B5XY59	B5XY59	PYRD_KLEP3	Dihydroorotate dehydrogenase (quinone) (EC 1.3.5.2) (DHOdehase) (DHOD) (DHODase) (Dihydroorotate oxidase)	pyrD KPK_3594	Klebsiella pneumoniae (strain 342)	'de novo' pyrimidine nucleobase biosynthetic process [GO:0006207]; 'de novo' UMP biosynthetic process [GO:0044205]	cytoplasm [GO:0005737]; plasma membrane [GO:0005886]	cytoplasm [GO:0005737]; plasma membrane [GO:0005886]; dihydroorotate dehydrogenase activity [GO:0004152]; 'de novo' pyrimidine nucleobase biosynthetic process [GO:0006207]; 'de novo' UMP biosynthetic process [GO:0044205]	dihydroorotate dehydrogenase activity [GO:0004152]	GO:0004152; GO:0005737; GO:0005886; GO:0006207; GO:0044205	PATHWAY: Pyrimidine metabolism; UMP biosynthesis via de novo pathway; orotate from (S)-dihydroorotate (quinone route): step 1/1. {ECO:0000255|HAMAP-Rule:MF_00225}.	AHEVTFQQLR	0.99882	0	0	12.6329	0	11.2842	0	12.8242	0	12.7141	0	11.0424	0	11.9879	0	0	0	0	0
B5XY80	B5XY80	Y3615_KLEP3	UPF0434 protein KPK_3615	KPK_3615	Klebsiella pneumoniae (strain 342)							LDSLAFPLR	1.0016	13.5409	0	0	0	0	0	0	0	0	0	0	0	0	0	12.0965	0	0	0
B5XY84	B5XY84	IHFB_KLEP3	Integration host factor subunit beta (IHF-beta)	ihfB himD KPK_3620	Klebsiella pneumoniae (strain 342)	DNA recombination [GO:0006310]; regulation of transcription, DNA-templated [GO:0006355]; regulation of translation [GO:0006417]	chromosome [GO:0005694]	chromosome [GO:0005694]; DNA binding [GO:0003677]; structural constituent of chromatin [GO:0030527]; DNA recombination [GO:0006310]; regulation of transcription, DNA-templated [GO:0006355]; regulation of translation [GO:0006417]	DNA binding [GO:0003677]; structural constituent of chromatin [GO:0030527]	GO:0003677; GO:0005694; GO:0006310; GO:0006355; GO:0006417; GO:0030527		GFGSFSLHYRAPR	1	0	15.1302	0	0	0	12.8667	0	0	0	0	0	0	0	0	0	0	13.8852	14.1709
B5XY86	B5XY86	KCY_KLEP3	Cytidylate kinase (CK) (EC 2.7.4.25) (Cytidine monophosphate kinase) (CMP kinase)	cmk KPK_3622	Klebsiella pneumoniae (strain 342)	phosphorylation [GO:0016310]; pyrimidine nucleotide metabolic process [GO:0006220]	cytoplasm [GO:0005737]	cytoplasm [GO:0005737]; ATP binding [GO:0005524]; CMP kinase activity [GO:0036430]; dCMP kinase activity [GO:0036431]; phosphorylation [GO:0016310]; pyrimidine nucleotide metabolic process [GO:0006220]	ATP binding [GO:0005524]; CMP kinase activity [GO:0036430]; dCMP kinase activity [GO:0036431]	GO:0005524; GO:0005737; GO:0006220; GO:0016310; GO:0036430; GO:0036431		FISTDGTLEVVLEGEDVSGEIR	0.99006	0	12.6072	0	12.0674	0	0	0	0	11.4334	0	0	0	0	0	0	0	0	14.5465
B5XY99	B5XY99	SYS_KLEP3	Serine--tRNA ligase (EC 6.1.1.11) (Seryl-tRNA synthetase) (SerRS) (Seryl-tRNA(Ser/Sec) synthetase)	serS KPK_3635	Klebsiella pneumoniae (strain 342)	selenocysteine biosynthetic process [GO:0016260]; selenocysteinyl-tRNA(Sec) biosynthetic process [GO:0097056]; seryl-tRNA aminoacylation [GO:0006434]	cytoplasm [GO:0005737]	cytoplasm [GO:0005737]; ATP binding [GO:0005524]; serine-tRNA ligase activity [GO:0004828]; selenocysteine biosynthetic process [GO:0016260]; selenocysteinyl-tRNA(Sec) biosynthetic process [GO:0097056]; seryl-tRNA aminoacylation [GO:0006434]	ATP binding [GO:0005524]; serine-tRNA ligase activity [GO:0004828]	GO:0004828; GO:0005524; GO:0005737; GO:0006434; GO:0016260; GO:0097056	PATHWAY: Aminoacyl-tRNA biosynthesis; selenocysteinyl-tRNA(Sec) biosynthesis; L-seryl-tRNA(Sec) from L-serine and tRNA(Sec): step 1/1. {ECO:0000255|HAMAP-Rule:MF_00176}.	LDPNLLR	0.99291	13.2973	14.1637	13.618	0	0	13.9007	0	0	0	0	13.9706	0	0	0	0	0	0	0
B5XYA1	B5XYA1	LOLA_KLEP3	Outer-membrane lipoprotein carrier protein	lolA KPK_3637	Klebsiella pneumoniae (strain 342)	lipoprotein localization to outer membrane [GO:0044874]; lipoprotein transport [GO:0042953]	periplasmic space [GO:0042597]	periplasmic space [GO:0042597]; lipoprotein localization to outer membrane [GO:0044874]; lipoprotein transport [GO:0042953]		GO:0042597; GO:0042953; GO:0044874		FTFTPPKGVTVDDQR	0.98214	14.1545	14.5376	15.4089	0	0	0	0	0	0	0	0	0	12.0399	0	11.8077	0	0	13.1246
B5XYA8	B5XYA8	LFTR_KLEP3	Leucyl/phenylalanyl-tRNA--protein transferase (EC 2.3.2.6) (L/F-transferase) (Leucyltransferase) (Phenyalanyltransferase)	aat KPK_3645	Klebsiella pneumoniae (strain 342)	protein catabolic process [GO:0030163]	cytoplasm [GO:0005737]	cytoplasm [GO:0005737]; leucyltransferase activity [GO:0008914]; protein catabolic process [GO:0030163]	leucyltransferase activity [GO:0008914]	GO:0005737; GO:0008914; GO:0030163		DYLDYLSVLRGYR	1	13.0567	13.6874	13.4738	0	11.7898	13.6776	0	11.3601	0	13.1883	0	0	13.3313	12.557	13.1498	0	0	0
B5XYB2	B5XYB2	CLPS_KLEP3	ATP-dependent Clp protease adapter protein ClpS	clpS KPK_3648	Klebsiella pneumoniae (strain 342)	protein catabolic process [GO:0030163]; proteolysis [GO:0006508]		protein catabolic process [GO:0030163]; proteolysis [GO:0006508]		GO:0006508; GO:0030163		DAIKPPSMYK	0.96185	0	0	0	13.5646	13.8355	0	0	0	0	0	0	0	0	0	0	0	0	12.0963
B5XYB9	B5XYB9	HCP_KLEP3	Hydroxylamine reductase (EC 1.7.99.1) (Hybrid-cluster protein) (HCP) (Prismane protein)	hcp KPK_3655	Klebsiella pneumoniae (strain 342)		cytoplasm [GO:0005737]	cytoplasm [GO:0005737]; 2 iron, 2 sulfur cluster binding [GO:0051537]; hydroxylamine reductase activity [GO:0050418]; metal ion binding [GO:0046872]	2 iron, 2 sulfur cluster binding [GO:0051537]; hydroxylamine reductase activity [GO:0050418]; metal ion binding [GO:0046872]	GO:0005737; GO:0046872; GO:0050418; GO:0051537		AREYGIIDHEVDSFAPR	0.98476	0	0	0	0	0	0	11.8462	12.4575	0	0	0	0	0	0	0	14.2738	13.6076	14.3983
B5XYC7	B5XYC7	ACEK_KLEP3	Isocitrate dehydrogenase kinase/phosphatase (IDH kinase/phosphatase) (IDHK/P) (EC 2.7.11.5) (EC 3.1.3.-)	aceK KPK_5277	Klebsiella pneumoniae (strain 342)	glucose metabolic process [GO:0006006]; glyoxylate cycle [GO:0006097]; phosphorylation [GO:0016310]; tricarboxylic acid cycle [GO:0006099]	cytoplasm [GO:0005737]	cytoplasm [GO:0005737]; [isocitrate dehydrogenase (NADP+)] kinase activity [GO:0008772]; ATP binding [GO:0005524]; phosphoprotein phosphatase activity [GO:0004721]; protein serine/threonine kinase activity [GO:0004674]; glucose metabolic process [GO:0006006]; glyoxylate cycle [GO:0006097]; phosphorylation [GO:0016310]; tricarboxylic acid cycle [GO:0006099]	[isocitrate dehydrogenase (NADP+)] kinase activity [GO:0008772]; ATP binding [GO:0005524]; phosphoprotein phosphatase activity [GO:0004721]; protein serine/threonine kinase activity [GO:0004674]	GO:0004674; GO:0004721; GO:0005524; GO:0005737; GO:0006006; GO:0006097; GO:0006099; GO:0008772; GO:0016310		DRFAPQK	0.98296	0	0	0	16.0017	14.6913	0	0	0	13.7062	0	0	0	0	0	0	15.5822	15.7819	13.4375
B5XYD2	B5XYD2	PUR9_KLEP3	Bifunctional purine biosynthesis protein PurH [Includes: Phosphoribosylaminoimidazolecarboxamide formyltransferase (EC 2.1.2.3) (AICAR transformylase); IMP cyclohydrolase (EC 3.5.4.10) (ATIC) (IMP synthase) (Inosinicase)]	purH KPK_5286	Klebsiella pneumoniae (strain 342)	'de novo' IMP biosynthetic process [GO:0006189]		IMP cyclohydrolase activity [GO:0003937]; phosphoribosylaminoimidazolecarboxamide formyltransferase activity [GO:0004643]; 'de novo' IMP biosynthetic process [GO:0006189]	IMP cyclohydrolase activity [GO:0003937]; phosphoribosylaminoimidazolecarboxamide formyltransferase activity [GO:0004643]	GO:0003937; GO:0004643; GO:0006189	PATHWAY: Purine metabolism; IMP biosynthesis via de novo pathway; 5-formamido-1-(5-phospho-D-ribosyl)imidazole-4-carboxamide from 5-amino-1-(5-phospho-D-ribosyl)imidazole-4-carboxamide (10-formyl THF route): step 1/1. {ECO:0000255|HAMAP-Rule:MF_00139}.; PATHWAY: Purine metabolism; IMP biosynthesis via de novo pathway; IMP from 5-formamido-1-(5-phospho-D-ribosyl)imidazole-4-carboxamide: step 1/1. …	DDEVIAAADEHGIAMIFTDMR	0.99578	0	0	14.148	0	11.7988	13.2066	0	0	0	0	0	0	12.7957	12.1923	0	12.4857	12.6691	12.7429
B5XYE0	B5XYE0	NFI_KLEP3	Endonuclease V (EC 3.1.21.7) (Deoxyinosine 3'endonuclease) (Deoxyribonuclease V) (DNase V)	nfi KPK_5294	Klebsiella pneumoniae (strain 342)	DNA repair [GO:0006281]	cytoplasm [GO:0005737]	cytoplasm [GO:0005737]; deoxyribonuclease V activity [GO:0043737]; magnesium ion binding [GO:0000287]; DNA repair [GO:0006281]	deoxyribonuclease V activity [GO:0043737]; magnesium ion binding [GO:0000287]	GO:0000287; GO:0005737; GO:0006281; GO:0043737		LCGKIGELGDEPGALAPLMDKNEQLAWVWR	0.64815	0	0	0	12.1501	0	0	0	0	0	13.7929	0	0	0	0	0	0	0	0
B5XYE1	B5XYE1	DCUP_KLEP3	Uroporphyrinogen decarboxylase (UPD) (URO-D) (EC 4.1.1.37)	hemE KPK_5295	Klebsiella pneumoniae (strain 342)	protoporphyrinogen IX biosynthetic process [GO:0006782]	cytoplasm [GO:0005737]	cytoplasm [GO:0005737]; uroporphyrinogen decarboxylase activity [GO:0004853]; protoporphyrinogen IX biosynthetic process [GO:0006782]	uroporphyrinogen decarboxylase activity [GO:0004853]	GO:0004853; GO:0005737; GO:0006782	PATHWAY: Porphyrin-containing compound metabolism; protoporphyrin-IX biosynthesis; coproporphyrinogen-III from 5-aminolevulinate: step 4/4. {ECO:0000255|HAMAP-Rule:MF_00218}.	MMYAEPQALHALLEK	0.99844	0	0	0	0	0	12.2686	0	0	0	15.3428	12.4939	0	0	0	0	0	14.1644	13.874
B5XYE4	B5XYE4	THIC_KLEP3	Phosphomethylpyrimidine synthase (EC 4.1.99.17) (Hydroxymethylpyrimidine phosphate synthase) (HMP-P synthase) (HMP-phosphate synthase) (HMPP synthase) (Thiamine biosynthesis protein ThiC)	thiC KPK_5298	Klebsiella pneumoniae (strain 342)	thiamine biosynthetic process [GO:0009228]; thiamine diphosphate biosynthetic process [GO:0009229]		4 iron, 4 sulfur cluster binding [GO:0051539]; carbon-carbon lyase activity [GO:0016830]; zinc ion binding [GO:0008270]; thiamine biosynthetic process [GO:0009228]; thiamine diphosphate biosynthetic process [GO:0009229]	4 iron, 4 sulfur cluster binding [GO:0051539]; carbon-carbon lyase activity [GO:0016830]; zinc ion binding [GO:0008270]	GO:0008270; GO:0009228; GO:0009229; GO:0016830; GO:0051539	PATHWAY: Cofactor biosynthesis; thiamine diphosphate biosynthesis. {ECO:0000255|HAMAP-Rule:MF_00089}.	EIELSPTLVGGDK	0.98869	12.993	0	0	12.9048	14.511	0	14.1972	0	0	13.2292	0	0	13.5164	13.5105	14.5729	14.8442	15.3934	15.7953
B5XYE8	B5XYE8	THIG_KLEP3	Thiazole synthase (EC 2.8.1.10)	thiG KPK_5302	Klebsiella pneumoniae (strain 342)	thiamine diphosphate biosynthetic process [GO:0009229]	cytoplasm [GO:0005737]	cytoplasm [GO:0005737]; thiazole synthase activity [GO:1990107]; thiamine diphosphate biosynthetic process [GO:0009229]	thiazole synthase activity [GO:1990107]	GO:0005737; GO:0009229; GO:1990107	PATHWAY: Cofactor biosynthesis; thiamine diphosphate biosynthesis. {ECO:0000255|HAMAP-Rule:MF_00443}.	LEIHPDARWLLPDPIETLK	0.88618	0	0	0	0	0	0	0	0	0	0	0	0	0	10.9635	0	0	0	0
B5XYF9	B5XYF9	RL11_KLEP3	50S ribosomal protein L11	rplK KPK_5313	Klebsiella pneumoniae (strain 342)	translation [GO:0006412]	ribosome [GO:0005840]	ribosome [GO:0005840]; large ribosomal subunit rRNA binding [GO:0070180]; structural constituent of ribosome [GO:0003735]; translation [GO:0006412]	large ribosomal subunit rRNA binding [GO:0070180]; structural constituent of ribosome [GO:0003735]	GO:0003735; GO:0005840; GO:0006412; GO:0070180		AFNAKTESMEKGLPIPVVITVYADR	0.32143	0	0	11.8813	0	0	0	0	0	11.9821	0	0	0	0	0	0	0	0	0
B5XYH0	B5XYH0	FADB_KLEP3	Fatty acid oxidation complex subunit alpha [Includes: Enoyl-CoA hydratase/Delta(3)-cis-Delta(2)-trans-enoyl-CoA isomerase/3-hydroxybutyryl-CoA epimerase (EC 4.2.1.17) (EC 5.1.2.3) (EC 5.3.3.8); 3-hydroxyacyl-CoA dehydrogenase (EC 1.1.1.35)]	fadB KPK_5333	Klebsiella pneumoniae (strain 342)	fatty acid beta-oxidation [GO:0006635]	fatty acid beta-oxidation multienzyme complex [GO:0036125]	fatty acid beta-oxidation multienzyme complex [GO:0036125]; 3-hydroxyacyl-CoA dehydrogenase activity [GO:0003857]; 3-hydroxybutyryl-CoA epimerase activity [GO:0008692]; delta(3)-delta(2)-enoyl-CoA isomerase activity [GO:0004165]; enoyl-CoA hydratase activity [GO:0004300]; NAD+ binding [GO:0070403]; fatty acid beta-oxidation [GO:0006635]	3-hydroxyacyl-CoA dehydrogenase activity [GO:0003857]; 3-hydroxybutyryl-CoA epimerase activity [GO:0008692]; delta(3)-delta(2)-enoyl-CoA isomerase activity [GO:0004165]; enoyl-CoA hydratase activity [GO:0004300]; NAD+ binding [GO:0070403]	GO:0003857; GO:0004165; GO:0004300; GO:0006635; GO:0008692; GO:0036125; GO:0070403	PATHWAY: Lipid metabolism; fatty acid beta-oxidation. {ECO:0000255|HAMAP-Rule:MF_01621}.	EDSKGKPK	0.99366	17.0779	15.9126	17.4366	14.5875	14.9693	13.1902	0	0	12.6177	15.2337	14.9308	0	12.1908	0	0	14.0387	13.7603	0
B5XYH5	B5XYH5	TATD_KLEP3	3'-5' ssDNA/RNA exonuclease TatD (EC 3.1.11.-) (EC 3.1.13.-) (DNase TatD)	tatD KPK_5337	Klebsiella pneumoniae (strain 342)		cytoplasm [GO:0005737]	cytoplasm [GO:0005737]; 3'-5'-exoribonuclease activity [GO:0000175]; magnesium ion binding [GO:0000287]; single-stranded DNA 3'-5' exodeoxyribonuclease activity [GO:0008310]	3'-5'-exoribonuclease activity [GO:0000175]; magnesium ion binding [GO:0000287]; single-stranded DNA 3'-5' exodeoxyribonuclease activity [GO:0008310]	GO:0000175; GO:0000287; GO:0005737; GO:0008310		DLKPRPASRR	1.0012	0	0	0	0	0	12.3552	0	0	13.6046	12.8413	0	0	0	14.5626	13.7348	0	0	0
B5XYH9	B5XYH9	UBIB_KLEP3	Probable protein kinase UbiB (EC 2.7.-.-) (Ubiquinone biosynthesis protein UbiB)	ubiB KPK_5342	Klebsiella pneumoniae (strain 342)	phosphorylation [GO:0016310]; regulation of ubiquinone biosynthetic process [GO:0010795]; ubiquinone biosynthetic process [GO:0006744]	integral component of membrane [GO:0016021]; plasma membrane [GO:0005886]	integral component of membrane [GO:0016021]; plasma membrane [GO:0005886]; ATP binding [GO:0005524]; protein kinase activity [GO:0004672]; phosphorylation [GO:0016310]; regulation of ubiquinone biosynthetic process [GO:0010795]; ubiquinone biosynthetic process [GO:0006744]	ATP binding [GO:0005524]; protein kinase activity [GO:0004672]	GO:0004672; GO:0005524; GO:0005886; GO:0006744; GO:0010795; GO:0016021; GO:0016310	PATHWAY: Cofactor biosynthesis; ubiquinone biosynthesis [regulation].	ADMKLIYRLAR	0.975	17.8992	17.3354	17.7847	16.8507	0	12.7009	0	0	12.4325	13.0286	14.0503	14.3159	0	0	0	14.5132	14.6281	14.3727
B5XYN4	B5XYN4	RIMK_KLEP3	Probable alpha-L-glutamate ligase (EC 6.3.2.-)	rimK KPK_3680	Klebsiella pneumoniae (strain 342)	translation [GO:0006412]		acid-amino acid ligase activity [GO:0016881]; ATP binding [GO:0005524]; metal ion binding [GO:0046872]; translation [GO:0006412]	acid-amino acid ligase activity [GO:0016881]; ATP binding [GO:0005524]; metal ion binding [GO:0046872]	GO:0005524; GO:0006412; GO:0016881; GO:0046872		AKEGDFRSNLHR	1.0055	13.6758	0	14.6913	0	0	0	0	11.9809	0	0	0	12.355	13.0833	12.6223	12.098	0	0	0
B5XYN9	B5XYN9	Y3686_KLEP3	Putative transport protein KPK_3686	KPK_3686	Klebsiella pneumoniae (strain 342)	potassium ion transport [GO:0006813]	integral component of membrane [GO:0016021]; plasma membrane [GO:0005886]	integral component of membrane [GO:0016021]; plasma membrane [GO:0005886]; cation transmembrane transporter activity [GO:0008324]; potassium ion transport [GO:0006813]	cation transmembrane transporter activity [GO:0008324]	GO:0005886; GO:0006813; GO:0008324; GO:0016021		DLLDMRIVTEEIVVK	1	15.362	15.0152	13.9374	0	0	12.8732	0	0	0	0	11.9026	0	0	0	11.9546	0	0	0
B5XYQ3	B5XYQ3	RIMO_KLEP3	Ribosomal protein S12 methylthiotransferase RimO (S12 MTTase) (S12 methylthiotransferase) (EC 2.8.4.4) (Ribosomal protein S12 (aspartate-C(3))-methylthiotransferase) (Ribosome maturation factor RimO)	rimO KPK_3699	Klebsiella pneumoniae (strain 342)	peptidyl-L-beta-methylthioaspartic acid biosynthetic process from peptidyl-aspartic acid [GO:0018339]; tRNA modification [GO:0006400]	cytoplasm [GO:0005737]	cytoplasm [GO:0005737]; 4 iron, 4 sulfur cluster binding [GO:0051539]; metal ion binding [GO:0046872]; protein methylthiotransferase activity [GO:0103039]; peptidyl-L-beta-methylthioaspartic acid biosynthetic process from peptidyl-aspartic acid [GO:0018339]; tRNA modification [GO:0006400]	4 iron, 4 sulfur cluster binding [GO:0051539]; metal ion binding [GO:0046872]; protein methylthiotransferase activity [GO:0103039]	GO:0005737; GO:0006400; GO:0018339; GO:0046872; GO:0051539; GO:0103039		EDQIREVHPK	0.99514	0	0	0	0	0	0	0	0	0	0	11.6538	0	0	0	0	0	12.2401	0
B5XYT7	B5XYT7	RLMF_KLEP3	Ribosomal RNA large subunit methyltransferase F (EC 2.1.1.181) (23S rRNA mA1618 methyltransferase) (rRNA adenine N-6-methyltransferase)	rlmF KPK_3733	Klebsiella pneumoniae (strain 342)		cytoplasm [GO:0005737]	cytoplasm [GO:0005737]; 23S rRNA (adenine(1618)-N(6))-methyltransferase activity [GO:0052907]	23S rRNA (adenine(1618)-N(6))-methyltransferase activity [GO:0052907]	GO:0005737; GO:0052907		FIAWSFMDDAKR	0.98613	14.2991	14.0907	13.659	13.7666	0	13.8259	0	13.9394	13.6992	0	0	0	14.1256	0	0	0	12.8245	14.0815
B5XYW4	B5XYW4	MOAC_KLEP3	Cyclic pyranopterin monophosphate synthase (EC 4.6.1.17) (Molybdenum cofactor biosynthesis protein C)	moaC KPK_3760	Klebsiella pneumoniae (strain 342)	Mo-molybdopterin cofactor biosynthetic process [GO:0006777]		cyclic pyranopterin monophosphate synthase activity [GO:0061799]; Mo-molybdopterin cofactor biosynthetic process [GO:0006777]	cyclic pyranopterin monophosphate synthase activity [GO:0061799]	GO:0006777; GO:0061799	PATHWAY: Cofactor biosynthesis; molybdopterin biosynthesis. {ECO:0000255|HAMAP-Rule:MF_01224}.	SQLTHINAAGEAHMVDVSGKAETVR	0.98316	0	0	0	0	13.9417	0	0	0	0	0	0	0	0	0	0	0	15.0906	0
B5XYX2	B5XYX2	UVRB_KLEP3	UvrABC system protein B (Protein UvrB) (Excinuclease ABC subunit B)	uvrB KPK_3768	Klebsiella pneumoniae (strain 342)	nucleotide-excision repair [GO:0006289]; SOS response [GO:0009432]	cytoplasm [GO:0005737]; excinuclease repair complex [GO:0009380]	cytoplasm [GO:0005737]; excinuclease repair complex [GO:0009380]; ATP binding [GO:0005524]; ATP hydrolysis activity [GO:0016887]; DNA binding [GO:0003677]; excinuclease ABC activity [GO:0009381]; helicase activity [GO:0004386]; nucleotide-excision repair [GO:0006289]; SOS response [GO:0009432]	ATP binding [GO:0005524]; ATP hydrolysis activity [GO:0016887]; DNA binding [GO:0003677]; excinuclease ABC activity [GO:0009381]; helicase activity [GO:0004386]	GO:0003677; GO:0004386; GO:0005524; GO:0005737; GO:0006289; GO:0009380; GO:0009381; GO:0009432; GO:0016887		IVQAMEEIKLELAER	0.9893	0	0	0	0	0	0	0	0	12.2968	13.5271	0	0	13.0367	13.1024	0	0	0	0
B5XYX5	B5XYX5	WECG_KLEP3	UDP-N-acetyl-D-mannosaminuronic acid transferase (UDP-ManNAcA transferase) (EC 2.4.1.180)	wecG rffM KPK_5384	Klebsiella pneumoniae (strain 342)	enterobacterial common antigen biosynthetic process [GO:0009246]		lipopolysaccharide N-acetylmannosaminouronosyltransferase activity [GO:0047241]; enterobacterial common antigen biosynthetic process [GO:0009246]	lipopolysaccharide N-acetylmannosaminouronosyltransferase activity [GO:0047241]	GO:0009246; GO:0047241	PATHWAY: Bacterial outer membrane biogenesis; enterobacterial common antigen biosynthesis. {ECO:0000255|HAMAP-Rule:MF_01001}.	AGAEGTPVFLVGGKPEVLTQTESRLR	0.9809	13.6434	13.5167	0	13.4676	0	0	0	0	0	12.6517	11.4935	0	13.1137	12.287	0	0	0	11.4592
B5XYZ8	B5XYZ8	ILVC_KLEP3	Ketol-acid reductoisomerase (NADP(+)) (KARI) (EC 1.1.1.86) (Acetohydroxy-acid isomeroreductase) (AHIR) (Alpha-keto-beta-hydroxylacyl reductoisomerase) (Ketol-acid reductoisomerase type 2) (Ketol-acid reductoisomerase type II)	ilvC KPK_5407	Klebsiella pneumoniae (strain 342)	isoleucine biosynthetic process [GO:0009097]; valine biosynthetic process [GO:0009099]		ketol-acid reductoisomerase activity [GO:0004455]; magnesium ion binding [GO:0000287]; isoleucine biosynthetic process [GO:0009097]; valine biosynthetic process [GO:0009099]	ketol-acid reductoisomerase activity [GO:0004455]; magnesium ion binding [GO:0000287]	GO:0000287; GO:0004455; GO:0009097; GO:0009099	PATHWAY: Amino-acid biosynthesis; L-isoleucine biosynthesis; L-isoleucine from 2-oxobutanoate: step 2/4. {ECO:0000255|HAMAP-Rule:MF_00435}.; PATHWAY: Amino-acid biosynthesis; L-valine biosynthesis; L-valine from pyruvate: step 2/4. {ECO:0000255|HAMAP-Rule:MF_00435}.	ANYFNTLNLR	0.97265	13.7398	14.1621	0	0	0	14.2545	0	0	14.1163	15.1352	0	15.2841	13.3115	13.2044	13.163	0	0	0
B5XZ11	B5XZ11	TRMA_KLEP3	tRNA/tmRNA (uracil-C(5))-methyltransferase (EC 2.1.1.-) (EC 2.1.1.35) (tRNA (uracil(54)-C(5))-methyltransferase) (tRNA(m5U54)-methyltransferase) (RUMT) (tmRNA (uracil(341)-C(5))-methyltransferase)	trmA KPK_5427	Klebsiella pneumoniae (strain 342)			S-adenosylmethionine-dependent tRNA (m5U54) methyltransferase activity [GO:0030697]	S-adenosylmethionine-dependent tRNA (m5U54) methyltransferase activity [GO:0030697]	GO:0030697		KLDDTWREQAEALR	0.98282	14.4409	15.1265	13.8861	14.7485	14.6756	0	13.1073	0	0	0	13.1266	13.4151	0	11.4033	0	0	0	15.7201
B5XZ14	B5XZ14	STHA_KLEP3	Soluble pyridine nucleotide transhydrogenase (STH) (EC 1.6.1.1) (NAD(P)(+) transhydrogenase [B-specific])	sthA udhA KPK_5431	Klebsiella pneumoniae (strain 342)	cell redox homeostasis [GO:0045454]; NADP metabolic process [GO:0006739]	cytoplasm [GO:0005737]	cytoplasm [GO:0005737]; flavin adenine dinucleotide binding [GO:0050660]; NAD(P)+ transhydrogenase (B-specific) activity [GO:0003957]; cell redox homeostasis [GO:0045454]; NADP metabolic process [GO:0006739]	flavin adenine dinucleotide binding [GO:0050660]; NAD(P)+ transhydrogenase (B-specific) activity [GO:0003957]	GO:0003957; GO:0005737; GO:0006739; GO:0045454; GO:0050660		KLKADCLLYANGR	0.99471	0	0	0	13.042	13.1564	0	0	18.134	18.3844	16.7989	16.8994	17.1206	15.5365	16.1191	16.1662	15.3887	16.159	16.3622
B5XZ19	B5XZ19	ARGE_KLEP3	Acetylornithine deacetylase (AO) (Acetylornithinase) (EC 3.5.1.16) (N-acetylornithinase) (NAO)	argE KPK_5435	Klebsiella pneumoniae (strain 342)	arginine biosynthetic process [GO:0006526]	cytoplasm [GO:0005737]	cytoplasm [GO:0005737]; acetylornithine deacetylase activity [GO:0008777]; zinc ion binding [GO:0008270]; arginine biosynthetic process [GO:0006526]	acetylornithine deacetylase activity [GO:0008777]; zinc ion binding [GO:0008270]	GO:0005737; GO:0006526; GO:0008270; GO:0008777	PATHWAY: Amino-acid biosynthesis; L-arginine biosynthesis; L-ornithine from N(2)-acetyl-L-ornithine (linear): step 1/1. {ECO:0000255|HAMAP-Rule:MF_01108}.	AHKGHMSNAIR	0.99893	0	0	0	0	12.3229	13.5366	0	0	0	13.5058	0	13.5373	0	0	0	0	12.8162	13.099
B5XZ20	B5XZ20	CAPP_KLEP3	Phosphoenolpyruvate carboxylase (PEPC) (PEPCase) (EC 4.1.1.31)	ppc KPK_5436	Klebsiella pneumoniae (strain 342)	carbon fixation [GO:0015977]; oxaloacetate metabolic process [GO:0006107]; tricarboxylic acid cycle [GO:0006099]		magnesium ion binding [GO:0000287]; phosphoenolpyruvate carboxylase activity [GO:0008964]; carbon fixation [GO:0015977]; oxaloacetate metabolic process [GO:0006107]; tricarboxylic acid cycle [GO:0006099]	magnesium ion binding [GO:0000287]; phosphoenolpyruvate carboxylase activity [GO:0008964]	GO:0000287; GO:0006099; GO:0006107; GO:0008964; GO:0015977		ELNSKRPLLPRQWEPSEETR	0.98398	0	0	0	0	0	0	0	0	0	12.1557	11.8224	0	0	0	0	12.4156	14.4557	14.5361
B5XZ31	B5XZ31	METJ_KLEP3	Met repressor (Met regulon regulatory protein MetJ)	metJ KPK_5447	Klebsiella pneumoniae (strain 342)	methionine biosynthetic process [GO:0009086]; negative regulation of transcription, DNA-templated [GO:0045892]	cytoplasm [GO:0005737]	cytoplasm [GO:0005737]; DNA binding [GO:0003677]; DNA-binding transcription factor activity [GO:0003700]; methionine biosynthetic process [GO:0009086]; negative regulation of transcription, DNA-templated [GO:0045892]	DNA binding [GO:0003677]; DNA-binding transcription factor activity [GO:0003700]	GO:0003677; GO:0003700; GO:0005737; GO:0009086; GO:0045892		ELGIDPDTWEY	0.98378	0	0	0	0	0	0	0	0	0	0	13.7878	13.8635	0	12.8333	13.425	0	0	0
B5XZ32	B5XZ32	RL31_KLEP3	50S ribosomal protein L31	rpmE KPK_5448	Klebsiella pneumoniae (strain 342)	translation [GO:0006412]	ribosome [GO:0005840]	ribosome [GO:0005840]; metal ion binding [GO:0046872]; rRNA binding [GO:0019843]; structural constituent of ribosome [GO:0003735]; translation [GO:0006412]	metal ion binding [GO:0046872]; rRNA binding [GO:0019843]; structural constituent of ribosome [GO:0003735]	GO:0003735; GO:0005840; GO:0006412; GO:0019843; GO:0046872		CHPFFTGK	0.99087	0	0	13.856	0	0	0	0	0	0	0	0	0	0	0	0	0	0	0
B5XZ36	B5XZ36	HSLV_KLEP3	ATP-dependent protease subunit HslV (EC 3.4.25.2)	hslV KPK_5452	Klebsiella pneumoniae (strain 342)	proteolysis involved in protein catabolic process [GO:0051603]	HslUV protease complex [GO:0009376]; proteasome core complex [GO:0005839]	HslUV protease complex [GO:0009376]; proteasome core complex [GO:0005839]; metal ion binding [GO:0046872]; threonine-type endopeptidase activity [GO:0004298]; proteolysis involved in protein catabolic process [GO:0051603]	metal ion binding [GO:0046872]; threonine-type endopeptidase activity [GO:0004298]	GO:0004298; GO:0005839; GO:0009376; GO:0046872; GO:0051603		TDRMLRK	0.87838	0	0	0	0	0	0	0	0	0	15.2607	14.4003	14.8939	16.418	16.7307	16.5044	0	0	0
B5XZ37	B5XZ37	HSLU_KLEP3	ATP-dependent protease ATPase subunit HslU (Unfoldase HslU)	hslU KPK_5453	Klebsiella pneumoniae (strain 342)	protein unfolding [GO:0043335]	HslUV protease complex [GO:0009376]	HslUV protease complex [GO:0009376]; ATP binding [GO:0005524]; ATP hydrolysis activity [GO:0016887]; peptidase activity [GO:0008233]; proteasome-activating activity [GO:0036402]; protein unfolding [GO:0043335]	ATP binding [GO:0005524]; ATP hydrolysis activity [GO:0016887]; peptidase activity [GO:0008233]; proteasome-activating activity [GO:0036402]	GO:0005524; GO:0008233; GO:0009376; GO:0016887; GO:0036402; GO:0043335		DAMKLLIEEEAAK	0.99438	15.0098	13.3787	14.4392	0	0	14.2075	0	0	0	0	12.8918	16.8991	11.2177	0	0	0	0	0
B5XZ40	B5XZ40	PFKA_KLEP3	ATP-dependent 6-phosphofructokinase (ATP-PFK) (Phosphofructokinase) (EC 2.7.1.11) (Phosphohexokinase)	pfkA KPK_5456	Klebsiella pneumoniae (strain 342)	fructose 6-phosphate metabolic process [GO:0006002]	cytoplasm [GO:0005737]	cytoplasm [GO:0005737]; 6-phosphofructokinase activity [GO:0003872]; ATP binding [GO:0005524]; metal ion binding [GO:0046872]; fructose 6-phosphate metabolic process [GO:0006002]	6-phosphofructokinase activity [GO:0003872]; ATP binding [GO:0005524]; metal ion binding [GO:0046872]	GO:0003872; GO:0005524; GO:0005737; GO:0006002; GO:0046872	PATHWAY: Carbohydrate degradation; glycolysis; D-glyceraldehyde 3-phosphate and glycerone phosphate from D-glucose: step 3/4. {ECO:0000255|HAMAP-Rule:MF_00339}.	DDLVAEIKAGIAKGK	0.99834	13.93	13.3749	0	0	0	0	0	0	0	0	0	13.3695	0	0	0	0	14.0802	13.6006
B5XZ47	B5XZ47	RHAT_KLEP3	L-rhamnose-proton symporter (L-rhamnose-H(+) transport protein)	rhaT KPK_5463	Klebsiella pneumoniae (strain 342)		integral component of membrane [GO:0016021]; plasma membrane [GO:0005886]	integral component of membrane [GO:0016021]; plasma membrane [GO:0005886]; rhamnose transmembrane transporter activity [GO:0015153]; symporter activity [GO:0015293]	rhamnose transmembrane transporter activity [GO:0015153]; symporter activity [GO:0015293]	GO:0005886; GO:0015153; GO:0015293; GO:0016021		NHAITMGIFWHLIGAASAACFYAPFKKVK	0.62222	0	0	0	0	0	0	11.5669	0	0	0	0	0	0	0	0	0	0	0
B5XZ49	B5XZ49	RHAS_KLEP3	HTH-type transcriptional activator RhaS (L-rhamnose operon regulatory protein RhaS)	rhaS KPK_5465	Klebsiella pneumoniae (strain 342)	positive regulation of transcription, DNA-templated [GO:0045893]; rhamnose metabolic process [GO:0019299]	cytoplasm [GO:0005737]	cytoplasm [GO:0005737]; DNA-binding transcription factor activity [GO:0003700]; sequence-specific DNA binding [GO:0043565]; positive regulation of transcription, DNA-templated [GO:0045893]; rhamnose metabolic process [GO:0019299]	DNA-binding transcription factor activity [GO:0003700]; sequence-specific DNA binding [GO:0043565]	GO:0003700; GO:0005737; GO:0019299; GO:0043565; GO:0045893		DIRQGRDAILQ	0.99365	0	0	0	0	0	0	11.9926	0	0	0	0	0	0	0	0	14.7218	14.7151	14.3716
B5XZ51	B5XZ51	RHAB_KLEP3	Rhamnulokinase (RhaB) (EC 2.7.1.5) (ATP:L-rhamnulose phosphotransferase) (L-rhamnulose 1-kinase) (Rhamnulose kinase)	rhaB KPK_5467	Klebsiella pneumoniae (strain 342)	rhamnose catabolic process [GO:0019301]		ATP binding [GO:0005524]; rhamnulokinase activity [GO:0008993]; rhamnose catabolic process [GO:0019301]	ATP binding [GO:0005524]; rhamnulokinase activity [GO:0008993]	GO:0005524; GO:0008993; GO:0019301	PATHWAY: Carbohydrate degradation; L-rhamnose degradation; glycerone phosphate from L-rhamnose: step 2/3. {ECO:0000255|HAMAP-Rule:MF_01535}.	HAEEQLGRAEIYR	1.0386	0	0	0	0	0	12.7532	0	10.9004	0	0	0	0	13.4325	12.9559	12.6098	12.5042	13.1527	13.002
B5XZ54	B5XZ54	RHAD_KLEP3	Rhamnulose-1-phosphate aldolase (EC 4.1.2.19)	rhaD KPK_5470	Klebsiella pneumoniae (strain 342)	rhamnose catabolic process [GO:0019301]	cytoplasm [GO:0005737]	cytoplasm [GO:0005737]; metal ion binding [GO:0046872]; rhamnulose-1-phosphate aldolase activity [GO:0008994]; rhamnose catabolic process [GO:0019301]	metal ion binding [GO:0046872]; rhamnulose-1-phosphate aldolase activity [GO:0008994]	GO:0005737; GO:0008994; GO:0019301; GO:0046872	PATHWAY: Carbohydrate degradation; L-rhamnose degradation; glycerone phosphate from L-rhamnose: step 3/3. {ECO:0000255|HAMAP-Rule:MF_00770}.	DRVIMHCHATNLIALTYVLENHSDLFTR	1.0255	0	0	0	0	0	0	0	0	0	0	0	0	0	0	0	11.7686	0	0
B5XZ60	B5XZ60	RHAM_KLEP3	L-rhamnose mutarotase (EC 5.1.3.32) (Rhamnose 1-epimerase) (Type-3 mutarotase)	rhaM KPK_5476	Klebsiella pneumoniae (strain 342)	rhamnose metabolic process [GO:0019299]	cytoplasm [GO:0005737]	cytoplasm [GO:0005737]; L-rhamnose mutarotase activity [GO:0062192]; rhamnose metabolic process [GO:0019299]	L-rhamnose mutarotase activity [GO:0062192]	GO:0005737; GO:0019299; GO:0062192	PATHWAY: Carbohydrate metabolism; L-rhamnose metabolism. {ECO:0000255|HAMAP-Rule:MF_01663}.	RHNPIWPELEAVLK	0.80723	16.7281	0	0	0	0	0	0	0	0	0	0	0	0	0	0	0	0	0
B5XZ74	B5XZ74	BIOF_KLEP3	8-amino-7-oxononanoate synthase (AONS) (EC 2.3.1.47) (7-keto-8-amino-pelargonic acid synthase) (7-KAP synthase) (KAPA synthase) (8-amino-7-ketopelargonate synthase)	bioF KPK_3772	Klebsiella pneumoniae (strain 342)	biotin biosynthetic process [GO:0009102]		8-amino-7-oxononanoate synthase activity [GO:0008710]; pyridoxal phosphate binding [GO:0030170]; biotin biosynthetic process [GO:0009102]	8-amino-7-oxononanoate synthase activity [GO:0008710]; pyridoxal phosphate binding [GO:0030170]	GO:0008710; GO:0009102; GO:0030170	PATHWAY: Cofactor biosynthesis; biotin biosynthesis. {ECO:0000255|HAMAP-Rule:MF_01693}.	LLEALHGHGE	0.98356	0	0	0	16.1974	15.215	0	0	0	0	0	0	12.6971	0	0	0	0	0	0
B5XZ75	B5XZ75	BIOB_KLEP3	Biotin synthase (EC 2.8.1.6)	bioB KPK_3773	Klebsiella pneumoniae (strain 342)	biotin biosynthetic process [GO:0009102]		2 iron, 2 sulfur cluster binding [GO:0051537]; 4 iron, 4 sulfur cluster binding [GO:0051539]; biotin synthase activity [GO:0004076]; iron ion binding [GO:0005506]; biotin biosynthetic process [GO:0009102]	2 iron, 2 sulfur cluster binding [GO:0051537]; 4 iron, 4 sulfur cluster binding [GO:0051539]; biotin synthase activity [GO:0004076]; iron ion binding [GO:0005506]	GO:0004076; GO:0005506; GO:0009102; GO:0051537; GO:0051539	PATHWAY: Cofactor biosynthesis; biotin biosynthesis; biotin from 7,8-diaminononanoate: step 2/2. {ECO:0000255|HAMAP-Rule:MF_01694}.	IMMPTSYVRLSAGR	1.0167	0	0	0	0	0	0	0	0	0	14.1775	0	0	13.9083	0	15.0042	0	0	13.0191
B5XZ79	B5XZ79	HUTH_KLEP3	Histidine ammonia-lyase (Histidase) (EC 4.3.1.3)	hutH KPK_3777	Klebsiella pneumoniae (strain 342)	histidine catabolic process to glutamate and formamide [GO:0019556]; histidine catabolic process to glutamate and formate [GO:0019557]	cytoplasm [GO:0005737]	cytoplasm [GO:0005737]; histidine ammonia-lyase activity [GO:0004397]; histidine catabolic process to glutamate and formamide [GO:0019556]; histidine catabolic process to glutamate and formate [GO:0019557]	histidine ammonia-lyase activity [GO:0004397]	GO:0004397; GO:0005737; GO:0019556; GO:0019557	PATHWAY: Amino-acid degradation; L-histidine degradation into L-glutamate; N-formimidoyl-L-glutamate from L-histidine: step 1/3. {ECO:0000255|HAMAP-Rule:MF_00229}.	CQPQVMGACLTQIR	0.98385	0	12.8343	0	0	0	0	0	9.80702	0	0	0	12.1559	12.5432	0	0	12.4208	12.6151	12.7085
B5XZ80	B5XZ80	HUTU_KLEP3	Urocanate hydratase (Urocanase) (EC 4.2.1.49) (Imidazolonepropionate hydrolase)	hutU KPK_3778	Klebsiella pneumoniae (strain 342)	histidine catabolic process to glutamate and formamide [GO:0019556]; histidine catabolic process to glutamate and formate [GO:0019557]	cytoplasm [GO:0005737]	cytoplasm [GO:0005737]; urocanate hydratase activity [GO:0016153]; histidine catabolic process to glutamate and formamide [GO:0019556]; histidine catabolic process to glutamate and formate [GO:0019557]	urocanate hydratase activity [GO:0016153]	GO:0005737; GO:0016153; GO:0019556; GO:0019557	PATHWAY: Amino-acid degradation; L-histidine degradation into L-glutamate; N-formimidoyl-L-glutamate from L-histidine: step 2/3. {ECO:0000255|HAMAP-Rule:MF_00577}.	EIIKDDKHLHHWLDMAR	0.97507	15.7859	16.4387	15.8654	0	0	14.3012	0	0	0	13.9747	13.7243	14.4473	0	0	12.7914	0	0	0
B5XZ83	B5XZ83	HUTI_KLEP3	Imidazolonepropionase (EC 3.5.2.7) (Imidazolone-5-propionate hydrolase)	hutI KPK_3781	Klebsiella pneumoniae (strain 342)	histidine catabolic process to glutamate and formamide [GO:0019556]; histidine catabolic process to glutamate and formate [GO:0019557]	cytoplasm [GO:0005737]	cytoplasm [GO:0005737]; imidazolonepropionase activity [GO:0050480]; iron ion binding [GO:0005506]; zinc ion binding [GO:0008270]; histidine catabolic process to glutamate and formamide [GO:0019556]; histidine catabolic process to glutamate and formate [GO:0019557]	imidazolonepropionase activity [GO:0050480]; iron ion binding [GO:0005506]; zinc ion binding [GO:0008270]	GO:0005506; GO:0005737; GO:0008270; GO:0019556; GO:0019557; GO:0050480	PATHWAY: Amino-acid degradation; L-histidine degradation into L-glutamate; N-formimidoyl-L-glutamate from L-histidine: step 3/3. {ECO:0000255|HAMAP-Rule:MF_00372}.	HALLVRNGR	1.022	13.1054	0	12.8025	16.1272	16.0156	12.9283	0	15.5255	15.1188	0	13.49	0	12.6097	0	0	15.5488	13.9207	0
B5XZA0	B5XZA0	6PGL_KLEP3	6-phosphogluconolactonase (6-P-gluconolactonase) (EC 3.1.1.31)	pgl KPK_3798	Klebsiella pneumoniae (strain 342)	glucose metabolic process [GO:0006006]; pentose-phosphate shunt [GO:0006098]		6-phosphogluconolactonase activity [GO:0017057]; glucose metabolic process [GO:0006006]; pentose-phosphate shunt [GO:0006098]	6-phosphogluconolactonase activity [GO:0017057]	GO:0006006; GO:0006098; GO:0017057	PATHWAY: Carbohydrate degradation; pentose phosphate pathway; D-ribulose 5-phosphate from D-glucose 6-phosphate (oxidative stage): step 2/3. {ECO:0000255|HAMAP-Rule:MF_01605}.	EYLYVGVRPEFR	1.0598	13.3771	12.9937	0	0	0	0	0	0	0	0	13.2717	13.2769	13.1811	12.5476	12.9154	0	0	0
B5XZB2	B5XZB2	GPMA_KLEP3	2,3-bisphosphoglycerate-dependent phosphoglycerate mutase (BPG-dependent PGAM) (PGAM) (Phosphoglyceromutase) (dPGM) (EC 5.4.2.11)	gpmA KPK_3810	Klebsiella pneumoniae (strain 342)	gluconeogenesis [GO:0006094]; glycolytic process [GO:0006096]		2,3-bisphosphoglycerate-dependent phosphoglycerate mutase activity [GO:0046538]; gluconeogenesis [GO:0006094]; glycolytic process [GO:0006096]	2,3-bisphosphoglycerate-dependent phosphoglycerate mutase activity [GO:0046538]	GO:0006094; GO:0006096; GO:0046538	PATHWAY: Carbohydrate degradation; glycolysis; pyruvate from D-glyceraldehyde 3-phosphate: step 3/5. {ECO:0000255|HAMAP-Rule:MF_01039}.	LNERHYGALQGLNK	0.98622	0	0	16.5944	0	0	0	0	0	0	0	0	0	0	0	0	0	0	0
B5XZD1	B5XZD1	SUCC_KLEP3	Succinate--CoA ligase [ADP-forming] subunit beta (EC 6.2.1.5) (Succinyl-CoA synthetase subunit beta) (SCS-beta)	sucC KPK_3836	Klebsiella pneumoniae (strain 342)	tricarboxylic acid cycle [GO:0006099]	cytoplasm [GO:0005737]	cytoplasm [GO:0005737]; ATP binding [GO:0005524]; magnesium ion binding [GO:0000287]; succinate-CoA ligase (ADP-forming) activity [GO:0004775]; tricarboxylic acid cycle [GO:0006099]	ATP binding [GO:0005524]; magnesium ion binding [GO:0000287]; succinate-CoA ligase (ADP-forming) activity [GO:0004775]	GO:0000287; GO:0004775; GO:0005524; GO:0005737; GO:0006099	PATHWAY: Carbohydrate metabolism; tricarboxylic acid cycle; succinate from succinyl-CoA (ligase route): step 1/1. {ECO:0000255|HAMAP-Rule:MF_00558}.	CQVHAGGRGK	1.0364	0	0	0	0	0	0	0	11.7295	10.3555	0	0	0	0	0	0	0	0	0
B5XZD9	B5XZD9	END8_KLEP3	Endonuclease 8 (DNA glycosylase/AP lyase Nei) (EC 3.2.2.-, EC 4.2.99.18) (DNA-(apurinic or apyrimidinic site) lyase Nei) (Endonuclease VIII)	nei KPK_3844	Klebsiella pneumoniae (strain 342)	base-excision repair [GO:0006284]		class I DNA-(apurinic or apyrimidinic site) endonuclease activity [GO:0140078]; damaged DNA binding [GO:0003684]; oxidized pyrimidine nucleobase lesion DNA N-glycosylase activity [GO:0000703]; zinc ion binding [GO:0008270]; base-excision repair [GO:0006284]	class I DNA-(apurinic or apyrimidinic site) endonuclease activity [GO:0140078]; damaged DNA binding [GO:0003684]; oxidized pyrimidine nucleobase lesion DNA N-glycosylase activity [GO:0000703]; zinc ion binding [GO:0008270]	GO:0000703; GO:0003684; GO:0006284; GO:0008270; GO:0140078		VGPDVLDMTLTVEEVK	1.0508	11.7056	0	0	0	0	0	0	0	0	0	0	0	0	0	0	0	0	0
B5XZE1	B5XZE1	PXPA_KLEP3	5-oxoprolinase subunit A (5-OPase subunit A) (EC 3.5.2.9) (5-oxoprolinase (ATP-hydrolyzing) subunit A)	pxpA KPK_3846	Klebsiella pneumoniae (strain 342)	carbohydrate metabolic process [GO:0005975]		5-oxoprolinase (ATP-hydrolyzing) activity [GO:0017168]; ATP binding [GO:0005524]; carbohydrate metabolic process [GO:0005975]	5-oxoprolinase (ATP-hydrolyzing) activity [GO:0017168]; ATP binding [GO:0005524]	GO:0005524; GO:0005975; GO:0017168		AGQHYGLTTR	1.0011	16.4699	15.5435	15.4374	0	11.0778	0	0	0	0	13.6473	13.1894	12.7833	0	0	0	0	0	0
B5XZE5	B5XZE5	DTPD_KLEP3	Dipeptide permease D	dtpD KPK_3851	Klebsiella pneumoniae (strain 342)	protein transport [GO:0015031]	integral component of plasma membrane [GO:0005887]	integral component of plasma membrane [GO:0005887]; dipeptide transmembrane transporter activity [GO:0071916]; peptide:proton symporter activity [GO:0015333]; protein transport [GO:0015031]	dipeptide transmembrane transporter activity [GO:0071916]; peptide:proton symporter activity [GO:0015333]	GO:0005887; GO:0015031; GO:0015333; GO:0071916		AETDKQR	0.98305	11.0435	0	14.0992	13.8388	16.2004	0	0	11.4359	9.62794	0	0	0	0	10.8941	13.0788	0	0	0
B5XZE9	B5XZE9	KDPB_KLEP3	Potassium-transporting ATPase ATP-binding subunit (EC 7.2.2.6) (ATP phosphohydrolase [potassium-transporting] B chain) (Potassium-binding and translocating subunit B) (Potassium-translocating ATPase B chain)	kdpB KPK_3854	Klebsiella pneumoniae (strain 342)		integral component of plasma membrane [GO:0005887]	integral component of plasma membrane [GO:0005887]; ATP binding [GO:0005524]; ATP hydrolysis activity [GO:0016887]; magnesium ion binding [GO:0000287]; P-type potassium transmembrane transporter activity [GO:0008556]	ATP binding [GO:0005524]; ATP hydrolysis activity [GO:0016887]; magnesium ion binding [GO:0000287]; P-type potassium transmembrane transporter activity [GO:0008556]	GO:0000287; GO:0005524; GO:0005887; GO:0008556; GO:0016887		ERFAQLR	0.9812	0	0	0	15.7916	16.3446	0	14.1949	16.2753	16.126	16.3288	13.7178	13.541	16.6105	16.8463	16.4102	18.6047	18.4092	19.0982
B5XZG9	B5XZG9	NAGB_KLEP3	Glucosamine-6-phosphate deaminase (EC 3.5.99.6) (GlcN6P deaminase) (GNPDA) (Glucosamine-6-phosphate isomerase)	nagB KPK_3874	Klebsiella pneumoniae (strain 342)	carbohydrate metabolic process [GO:0005975]; N-acetylglucosamine metabolic process [GO:0006044]; N-acetylneuraminate catabolic process [GO:0019262]	cytoplasm [GO:0005737]	cytoplasm [GO:0005737]; glucosamine-6-phosphate deaminase activity [GO:0004342]; carbohydrate metabolic process [GO:0005975]; N-acetylglucosamine metabolic process [GO:0006044]; N-acetylneuraminate catabolic process [GO:0019262]	glucosamine-6-phosphate deaminase activity [GO:0004342]	GO:0004342; GO:0005737; GO:0005975; GO:0006044; GO:0019262	PATHWAY: Amino-sugar metabolism; N-acetylneuraminate degradation; D-fructose 6-phosphate from N-acetylneuraminate: step 5/5. {ECO:0000255|HAMAP-Rule:MF_01241}.	ALVEMHKAGQVSFK	1.0048	0	0	0	0	0	16.1407	14.0754	0	0	15.2315	15.7155	16.0597	0	14.9139	16.386	0	0	14.514
B5XZH9	B5XZH9	FDHE_KLEP3	Protein FdhE homolog	fdhE KPK_5495	Klebsiella pneumoniae (strain 342)		cytoplasm [GO:0005737]	cytoplasm [GO:0005737]		GO:0005737		IIPQDELGSSEK	1.0044	0	0	0	14.3686	0	0	0	0	0	0	0	0	0	0	0	0	0	0
B5XZI4	B5XZI4	DTD_KLEP3	D-aminoacyl-tRNA deacylase (DTD) (EC 3.1.1.96) (Gly-tRNA(Ala) deacylase)	dtd KPK_5500	Klebsiella pneumoniae (strain 342)	D-amino acid catabolic process [GO:0019478]	cytoplasm [GO:0005737]	cytoplasm [GO:0005737]; D-aminoacyl-tRNA deacylase activity [GO:0051499]; Gly-tRNA(Ala) hydrolase activity [GO:0106026]; Ser(Gly)-tRNA(Ala) hydrolase activity [GO:0043908]; tRNA binding [GO:0000049]; D-amino acid catabolic process [GO:0019478]	D-aminoacyl-tRNA deacylase activity [GO:0051499]; Gly-tRNA(Ala) hydrolase activity [GO:0106026]; Ser(Gly)-tRNA(Ala) hydrolase activity [GO:0043908]; tRNA binding [GO:0000049]	GO:0000049; GO:0005737; GO:0019478; GO:0043908; GO:0051499; GO:0106026		AEALYEYFVARCR	1.0549	0	0	0	17.8203	17.6642	0	0	10.7209	0	0	0	0	0	0	14.5317	12.2761	0	12.9068
B5XZJ3	B5XZJ3	ENGB_KLEP3	Probable GTP-binding protein EngB	engB KPK_5509	Klebsiella pneumoniae (strain 342)	division septum assembly [GO:0000917]		GTP binding [GO:0005525]; metal ion binding [GO:0046872]; division septum assembly [GO:0000917]	GTP binding [GO:0005525]; metal ion binding [GO:0046872]	GO:0000917; GO:0005525; GO:0046872		SSALNTLTNQKSLAR	0.82407	15.7475	14.4815	15.6237	0	0	14.4668	0	0	0	0	0	0	0	13.8336	0	0	0	0
B5XZL2	B5XZL2	ASNA_KLEP3	Aspartate--ammonia ligase (EC 6.3.1.1) (Asparagine synthetase A)	asnA KPK_5532	Klebsiella pneumoniae (strain 342)	L-asparagine biosynthetic process [GO:0070981]	cytoplasm [GO:0005737]	cytoplasm [GO:0005737]; aspartate-ammonia ligase activity [GO:0004071]; ATP binding [GO:0005524]; L-asparagine biosynthetic process [GO:0070981]	aspartate-ammonia ligase activity [GO:0004071]; ATP binding [GO:0005524]	GO:0004071; GO:0005524; GO:0005737; GO:0070981	PATHWAY: Amino-acid biosynthesis; L-asparagine biosynthesis; L-asparagine from L-aspartate (ammonia route): step 1/1. {ECO:0000255|HAMAP-Rule:MF_00555}.	LTMLLLQLDHIGQVQCGVWPAQVR	1.0434	13.7742	13.6008	0	0	0	0	0	0	0	0	13.374	0	13.5832	13.5647	13.7226	0	0	0
B5XZL6	B5XZL6	RSMG_KLEP3	Ribosomal RNA small subunit methyltransferase G (EC 2.1.1.170) (16S rRNA 7-methylguanosine methyltransferase) (16S rRNA m7G methyltransferase)	rsmG KPK_5536	Klebsiella pneumoniae (strain 342)		cytoplasm [GO:0005737]	cytoplasm [GO:0005737]; rRNA (guanine-N7-)-methyltransferase activity [GO:0070043]	rRNA (guanine-N7-)-methyltransferase activity [GO:0070043]	GO:0005737; GO:0070043		WNKAYNLTSVRDPNEMLVR	0.87603	0	0	0	11.6875	0	0	0	0	0	0	0	0	0	0	0	0	0	0
B5XZM2	B5XZM2	ATPA_KLEP3	ATP synthase subunit alpha (EC 7.1.2.2) (ATP synthase F1 sector subunit alpha) (F-ATPase subunit alpha)	atpA KPK_5542	Klebsiella pneumoniae (strain 342)		plasma membrane [GO:0005886]; proton-transporting ATP synthase complex, catalytic core F(1) [GO:0045261]	plasma membrane [GO:0005886]; proton-transporting ATP synthase complex, catalytic core F(1) [GO:0045261]; ATP binding [GO:0005524]; proton-transporting ATP synthase activity, rotational mechanism [GO:0046933]; proton-transporting ATPase activity, rotational mechanism [GO:0046961]	ATP binding [GO:0005524]; proton-transporting ATP synthase activity, rotational mechanism [GO:0046933]; proton-transporting ATPase activity, rotational mechanism [GO:0046961]	GO:0005524; GO:0005886; GO:0045261; GO:0046933; GO:0046961		QLNSTEISELIK	1.0208	14.7047	15.057	14.1708	0	0	0	0	0	0	0	0	0	0	0	0	14.8655	14.5623	14.6509
B5XZM3	B5XZM3	ATPG_KLEP3	ATP synthase gamma chain (ATP synthase F1 sector gamma subunit) (F-ATPase gamma subunit)	atpG KPK_5543	Klebsiella pneumoniae (strain 342)	proton motive force-driven plasma membrane ATP synthesis [GO:0042777]	plasma membrane [GO:0005886]; proton-transporting ATP synthase complex, catalytic core F(1) [GO:0045261]	plasma membrane [GO:0005886]; proton-transporting ATP synthase complex, catalytic core F(1) [GO:0045261]; ATP binding [GO:0005524]; proton-transporting ATP synthase activity, rotational mechanism [GO:0046933]; proton motive force-driven plasma membrane ATP synthesis [GO:0042777]	ATP binding [GO:0005524]; proton-transporting ATP synthase activity, rotational mechanism [GO:0046933]	GO:0005524; GO:0005886; GO:0042777; GO:0045261; GO:0046933		DVKRVGYLVVSTDR	0.98512	0	0	12.1481	0	0	0	0	0	0	0	0	0	0	0	0	0	0	0
B5XZM4	B5XZM4	ATPB_KLEP3	ATP synthase subunit beta (EC 7.1.2.2) (ATP synthase F1 sector subunit beta) (F-ATPase subunit beta)	atpD KPK_5544	Klebsiella pneumoniae (strain 342)		plasma membrane [GO:0005886]; proton-transporting ATP synthase complex, catalytic core F(1) [GO:0045261]	plasma membrane [GO:0005886]; proton-transporting ATP synthase complex, catalytic core F(1) [GO:0045261]; ATP binding [GO:0005524]; proton-transporting ATP synthase activity, rotational mechanism [GO:0046933]; proton-transporting ATPase activity, rotational mechanism [GO:0046961]	ATP binding [GO:0005524]; proton-transporting ATP synthase activity, rotational mechanism [GO:0046933]; proton-transporting ATPase activity, rotational mechanism [GO:0046961]	GO:0005524; GO:0005886; GO:0045261; GO:0046933; GO:0046961		QIASLGIYPAVDPLDSTSR	0.78	0	0	0	14.4788	14.0959	0	0	0	0	0	0	0	0	0	0	0	14.3896	14.178
B5XZM5	B5XZM5	ATPE_KLEP3	ATP synthase epsilon chain (ATP synthase F1 sector epsilon subunit) (F-ATPase epsilon subunit)	atpC KPK_5545	Klebsiella pneumoniae (strain 342)		plasma membrane [GO:0005886]; proton-transporting ATP synthase complex, catalytic core F(1) [GO:0045261]	plasma membrane [GO:0005886]; proton-transporting ATP synthase complex, catalytic core F(1) [GO:0045261]; ATP binding [GO:0005524]; proton-transporting ATP synthase activity, rotational mechanism [GO:0046933]	ATP binding [GO:0005524]; proton-transporting ATP synthase activity, rotational mechanism [GO:0046933]	GO:0005524; GO:0005886; GO:0045261; GO:0046933		GQDLDEAR	0.98198	12.7603	0	0	0	0	0	15.3915	15.676	15.0705	16.8709	16.6362	0	15.8416	15.2151	15.4956	0	0	0
B5XZM7	B5XZM7	GLMU_KLEP3	Bifunctional protein GlmU [Includes: UDP-N-acetylglucosamine pyrophosphorylase (EC 2.7.7.23) (N-acetylglucosamine-1-phosphate uridyltransferase); Glucosamine-1-phosphate N-acetyltransferase (EC 2.3.1.157)]	glmU KPK_5547	Klebsiella pneumoniae (strain 342)	cell morphogenesis [GO:0000902]; cell wall organization [GO:0071555]; lipid A biosynthetic process [GO:0009245]; peptidoglycan biosynthetic process [GO:0009252]; regulation of cell shape [GO:0008360]; UDP-N-acetylglucosamine biosynthetic process [GO:0006048]	cytoplasm [GO:0005737]	cytoplasm [GO:0005737]; glucosamine-1-phosphate N-acetyltransferase activity [GO:0019134]; magnesium ion binding [GO:0000287]; UDP-N-acetylglucosamine diphosphorylase activity [GO:0003977]; cell morphogenesis [GO:0000902]; cell wall organization [GO:0071555]; lipid A biosynthetic process [GO:0009245]; peptidoglycan biosynthetic process [GO:0009252]; regulation of cell shape [GO:0008360]; UDP-N-ac…	glucosamine-1-phosphate N-acetyltransferase activity [GO:0019134]; magnesium ion binding [GO:0000287]; UDP-N-acetylglucosamine diphosphorylase activity [GO:0003977]	GO:0000287; GO:0000902; GO:0003977; GO:0005737; GO:0006048; GO:0008360; GO:0009245; GO:0009252; GO:0019134; GO:0071555	PATHWAY: Nucleotide-sugar biosynthesis; UDP-N-acetyl-alpha-D-glucosamine biosynthesis; N-acetyl-alpha-D-glucosamine 1-phosphate from alpha-D-glucosamine 6-phosphate (route II): step 2/2. {ECO:0000255|HAMAP-Rule:MF_01631}.; PATHWAY: Nucleotide-sugar biosynthesis; UDP-N-acetyl-alpha-D-glucosamine biosynthesis; UDP-N-acetyl-alpha-D-glucosamine from N-acetyl-alpha-D-glucosamine 1-phosphate: step 1/1.…	EIVAVHPQRLSEVEGVNNR	0.99702	0	0	0	0	0	0	0	0	13.1408	0	0	13.372	0	0	0	0	0	0
B5XZP4	B5XZP4	MNME_KLEP3	tRNA modification GTPase MnmE (EC 3.6.-.-)	mnmE trmE KPK_5564	Klebsiella pneumoniae (strain 342)	tRNA modification [GO:0006400]	cytoplasm [GO:0005737]	cytoplasm [GO:0005737]; GTP binding [GO:0005525]; GTPase activity [GO:0003924]; metal ion binding [GO:0046872]; tRNA modification [GO:0006400]	GTP binding [GO:0005525]; GTPase activity [GO:0003924]; metal ion binding [GO:0046872]	GO:0003924; GO:0005525; GO:0005737; GO:0006400; GO:0046872		ADVTGEALGLSEVNGHSLIRLSAR	0.9872	0	0	0	0	0	0	0	0	0	0	0	0	0	0	0	14.852	14.6088	14.4223
B5XZP5	B5XZP5	YIDC_KLEP3	Membrane protein insertase YidC (Foldase YidC) (Membrane integrase YidC) (Membrane protein YidC)	yidC KPK_5565	Klebsiella pneumoniae (strain 342)	protein transport [GO:0015031]	integral component of membrane [GO:0016021]; plasma membrane [GO:0005886]	integral component of membrane [GO:0016021]; plasma membrane [GO:0005886]; membrane insertase activity [GO:0032977]; protein transport [GO:0015031]	membrane insertase activity [GO:0032977]	GO:0005886; GO:0015031; GO:0016021; GO:0032977		AQYTSMAKMRMLQPK	0.98553	0	0	0	0	0	13.2235	0	0	0	11.8988	0	0	0	0	0	14.172	13.9535	14.218
B5XZP6	B5XZP6	RNPA_KLEP3	Ribonuclease P protein component (RNase P protein) (RNaseP protein) (EC 3.1.26.5) (Protein C5)	rnpA KPK_5566	Klebsiella pneumoniae (strain 342)	tRNA 5'-leader removal [GO:0001682]		ribonuclease P activity [GO:0004526]; tRNA binding [GO:0000049]; tRNA 5'-leader removal [GO:0001682]	ribonuclease P activity [GO:0004526]; tRNA binding [GO:0000049]	GO:0000049; GO:0001682; GO:0004526		AHERNRIK	0.97621	0	11.0722	0	0	0	16.1458	12.6976	13.9204	0	0	0	0	0	0	0	0	0	0
B5XZP7	B5XZP7	RL34_KLEP3	50S ribosomal protein L34	rpmH KPK_5567	Klebsiella pneumoniae (strain 342)	translation [GO:0006412]	ribosome [GO:0005840]	ribosome [GO:0005840]; structural constituent of ribosome [GO:0003735]; translation [GO:0006412]	structural constituent of ribosome [GO:0003735]	GO:0003735; GO:0005840; GO:0006412		MATKNGR	1.0011	13.0434	11.6885	0	14.255	13.9011	0	0	0	11.9111	13.9756	13.9616	14.0159	15.3237	14.3689	13.9996	0	0	0
B5XZQ0	B5XZQ0	MIAB_KLEP3	tRNA-2-methylthio-N(6)-dimethylallyladenosine synthase (EC 2.8.4.3) ((Dimethylallyl)adenosine tRNA methylthiotransferase MiaB) (tRNA-i(6)A37 methylthiotransferase)	miaB KPK_3887	Klebsiella pneumoniae (strain 342)	tRNA modification [GO:0006400]	cytoplasm [GO:0005737]	cytoplasm [GO:0005737]; 4 iron, 4 sulfur cluster binding [GO:0051539]; metal ion binding [GO:0046872]; methylthiotransferase activity [GO:0035596]; tRNA modification [GO:0006400]	4 iron, 4 sulfur cluster binding [GO:0051539]; metal ion binding [GO:0046872]; methylthiotransferase activity [GO:0035596]	GO:0005737; GO:0006400; GO:0035596; GO:0046872; GO:0051539		DTPELVSFLHLPVQSGSDR	0.99838	12.8442	14.7115	0	16.2683	14.7857	0	0	0	0	0	0	12.9639	0	0	13.9202	13.3837	13.607	14.0203
B5XZR5	B5XZR5	NADD_KLEP3	Probable nicotinate-nucleotide adenylyltransferase (EC 2.7.7.18) (Deamido-NAD(+) diphosphorylase) (Deamido-NAD(+) pyrophosphorylase) (Nicotinate mononucleotide adenylyltransferase) (NaMN adenylyltransferase)	nadD KPK_3902	Klebsiella pneumoniae (strain 342)	NAD biosynthetic process [GO:0009435]		ATP binding [GO:0005524]; nicotinate-nucleotide adenylyltransferase activity [GO:0004515]; NAD biosynthetic process [GO:0009435]	ATP binding [GO:0005524]; nicotinate-nucleotide adenylyltransferase activity [GO:0004515]	GO:0004515; GO:0005524; GO:0009435	PATHWAY: Cofactor biosynthesis; NAD(+) biosynthesis; deamido-NAD(+) from nicotinate D-ribonucleotide: step 1/1. {ECO:0000255|HAMAP-Rule:MF_00244}.	DTPSWTADTLQAWR	0.97125	0	13.2839	0	15.0825	14.4215	0	0	0	11.9072	0	0	0	14.7836	14.5865	14.8326	15.646	15.4098	15.2561
B5XZR8	B5XZR8	RLMH_KLEP3	Ribosomal RNA large subunit methyltransferase H (EC 2.1.1.177) (23S rRNA (pseudouridine1915-N3)-methyltransferase) (23S rRNA m3Psi1915 methyltransferase) (rRNA (pseudouridine-N3-)-methyltransferase RlmH)	rlmH KPK_3905	Klebsiella pneumoniae (strain 342)		cytoplasm [GO:0005737]	cytoplasm [GO:0005737]; rRNA (pseudouridine-N3-)-methyltransferase activity [GO:0070038]	rRNA (pseudouridine-N3-)-methyltransferase activity [GO:0070038]	GO:0005737; GO:0070038		ELERWKQDGR	0.99162	0	0	13.8075	12.6902	0	0	0	0	0	0	0	0	13.4887	0	0	12.6753	0	13.3715
B5XZS6	B5XZS6	LIPA_KLEP3	Lipoyl synthase (EC 2.8.1.8) (Lip-syn) (LS) (Lipoate synthase) (Lipoic acid synthase) (Sulfur insertion protein LipA)	lipA KPK_3913	Klebsiella pneumoniae (strain 342)	protein lipoylation [GO:0009249]	cytoplasm [GO:0005737]	cytoplasm [GO:0005737]; 4 iron, 4 sulfur cluster binding [GO:0051539]; lipoate synthase activity [GO:0016992]; lipoyl synthase activity (acting on glycine-cleavage complex H protein [GO:0102552]; lipoyl synthase activity (acting on pyruvate dehydrogenase E2 protein) [GO:0102553]; metal ion binding [GO:0046872]; protein lipoylation [GO:0009249]	4 iron, 4 sulfur cluster binding [GO:0051539]; lipoate synthase activity [GO:0016992]; lipoyl synthase activity (acting on glycine-cleavage complex H protein [GO:0102552]; lipoyl synthase activity (acting on pyruvate dehydrogenase E2 protein) [GO:0102553]; metal ion binding [GO:0046872]	GO:0005737; GO:0009249; GO:0016992; GO:0046872; GO:0051539; GO:0102552; GO:0102553	PATHWAY: Protein modification; protein lipoylation via endogenous pathway; protein N(6)-(lipoyl)lysine from octanoyl-[acyl-carrier-protein]: step 2/2. {ECO:0000255|HAMAP-Rule:MF_00206}.	CPFCDVAHGRPVAPDANEPQK	0.98592	0	0	0	14.1284	0	0	11.0722	0	0	0	0	0	0	0	0	0	0	0
B5XZU3	B5XZU3	MTNC_KLEP3	Enolase-phosphatase E1 (EC 3.1.3.77) (2,3-diketo-5-methylthio-1-phosphopentane phosphatase)	mtnC KPK_3930	Klebsiella pneumoniae (strain 342)	L-methionine salvage from methylthioadenosine [GO:0019509]; L-methionine salvage from S-adenosylmethionine [GO:0019284]		2,3-diketo-5-methylthiopentyl-1-phosphate enolase activity [GO:0043715]; 2-hydroxy-3-keto-5-methylthiopentenyl-1-phosphate phosphatase activity [GO:0043716]; acireductone synthase activity [GO:0043874]; magnesium ion binding [GO:0000287]; L-methionine salvage from methylthioadenosine [GO:0019509]; L-methionine salvage from S-adenosylmethionine [GO:0019284]	2,3-diketo-5-methylthiopentyl-1-phosphate enolase activity [GO:0043715]; 2-hydroxy-3-keto-5-methylthiopentenyl-1-phosphate phosphatase activity [GO:0043716]; acireductone synthase activity [GO:0043874]; magnesium ion binding [GO:0000287]	GO:0000287; GO:0019284; GO:0019509; GO:0043715; GO:0043716; GO:0043874	PATHWAY: Amino-acid biosynthesis; L-methionine biosynthesis via salvage pathway; L-methionine from S-methyl-5-thio-alpha-D-ribose 1-phosphate: step 3/6. {ECO:0000255|HAMAP-Rule:MF_01681}.; PATHWAY: Amino-acid biosynthesis; L-methionine biosynthesis via salvage pathway; L-methionine from S-methyl-5-thio-alpha-D-ribose 1-phosphate: step 4/6. {ECO:0000255|HAMAP-Rule:MF_01681}.	REVQSYR	1.0046	0	0	0	12.6883	12.9625	0	0	0	0	0	0	0	0	0	0	13.1858	0	0
B5XZV4	B5XZV4	MTNB_KLEP3	Methylthioribulose-1-phosphate dehydratase (MTRu-1-P dehydratase) (EC 4.2.1.109)	mtnB KPK_3941	Klebsiella pneumoniae (strain 342)	L-methionine salvage from methylthioadenosine [GO:0019509]; L-methionine salvage from S-adenosylmethionine [GO:0019284]; monosaccharide metabolic process [GO:0005996]	cytoplasm [GO:0005737]	cytoplasm [GO:0005737]; methylthioribulose 1-phosphate dehydratase activity [GO:0046570]; zinc ion binding [GO:0008270]; L-methionine salvage from methylthioadenosine [GO:0019509]; L-methionine salvage from S-adenosylmethionine [GO:0019284]; monosaccharide metabolic process [GO:0005996]	methylthioribulose 1-phosphate dehydratase activity [GO:0046570]; zinc ion binding [GO:0008270]	GO:0005737; GO:0005996; GO:0008270; GO:0019284; GO:0019509; GO:0046570	PATHWAY: Amino-acid biosynthesis; L-methionine biosynthesis via salvage pathway; L-methionine from S-methyl-5-thio-alpha-D-ribose 1-phosphate: step 2/6. {ECO:0000255|HAMAP-Rule:MF_01677}.	IEKSDTLALQGYEMQK	1.011	0	12.6344	14.0944	0	0	0	0	0	0	0	0	0	12.8026	13.0949	0	0	0	0
B5Y006	B5Y006	BETI_KLEP3	HTH-type transcriptional regulator BetI	betI KPK_3993	Klebsiella pneumoniae (strain 342)	glycine betaine biosynthetic process from choline [GO:0019285]; negative regulation of transcription, DNA-templated [GO:0045892]		DNA binding [GO:0003677]; DNA-binding transcription factor activity [GO:0003700]; glycine betaine biosynthetic process from choline [GO:0019285]; negative regulation of transcription, DNA-templated [GO:0045892]	DNA binding [GO:0003677]; DNA-binding transcription factor activity [GO:0003700]	GO:0003677; GO:0003700; GO:0019285; GO:0045892	PATHWAY: Amine and polyamine biosynthesis; betaine biosynthesis via choline pathway [regulation].	DITSQLRDAVLNR	1.0045	0	0	12.7863	0	0	0	0	0	0	0	0	0	0	0	0	0	0	0
B5Y007	B5Y007	BETB_KLEP3	Betaine aldehyde dehydrogenase (BADH) (EC 1.2.1.8)	betB KPK_3994	Klebsiella pneumoniae (strain 342)	glycine betaine biosynthetic process from choline [GO:0019285]		betaine-aldehyde dehydrogenase activity [GO:0008802]; metal ion binding [GO:0046872]; glycine betaine biosynthetic process from choline [GO:0019285]	betaine-aldehyde dehydrogenase activity [GO:0008802]; metal ion binding [GO:0046872]	GO:0008802; GO:0019285; GO:0046872	PATHWAY: Amine and polyamine biosynthesis; betaine biosynthesis via choline pathway; betaine from betaine aldehyde: step 1/1. {ECO:0000255|HAMAP-Rule:MF_00804}.	EEIFGPVMSILSYTDEAEVIRR	0.98854	13.0337	13.4401	0	0	0	13.0567	0	0	0	0	0	0	0	0	0	0	0	0
B5Y008	B5Y008	BETA_KLEP3	Oxygen-dependent choline dehydrogenase (CDH) (CHD) (EC 1.1.99.1) (Betaine aldehyde dehydrogenase) (BADH) (EC 1.2.1.8)	betA KPK_3995	Klebsiella pneumoniae (strain 342)	glycine betaine biosynthetic process from choline [GO:0019285]		betaine-aldehyde dehydrogenase activity [GO:0008802]; choline dehydrogenase activity [GO:0008812]; flavin adenine dinucleotide binding [GO:0050660]; glycine betaine biosynthetic process from choline [GO:0019285]	betaine-aldehyde dehydrogenase activity [GO:0008802]; choline dehydrogenase activity [GO:0008812]; flavin adenine dinucleotide binding [GO:0050660]	GO:0008802; GO:0008812; GO:0019285; GO:0050660	PATHWAY: Amine and polyamine biosynthesis; betaine biosynthesis via choline pathway; betaine aldehyde from choline (cytochrome c reductase route): step 1/1. {ECO:0000255|HAMAP-Rule:MF_00750}.	ASTARGYLDQAR	0.98446	0	0	0	15.0111	13.467	12.3018	0	0	15.1827	0	0	0	11.8415	0	0	13.3923	0	0
B5Y0K4	B5Y0K4	FOLD_KLEP3	Bifunctional protein FolD [Includes: Methylenetetrahydrofolate dehydrogenase (EC 1.5.1.5); Methenyltetrahydrofolate cyclohydrolase (EC 3.5.4.9)]	folD KPK_4195	Klebsiella pneumoniae (strain 342)	histidine biosynthetic process [GO:0000105]; methionine biosynthetic process [GO:0009086]; purine nucleotide biosynthetic process [GO:0006164]; tetrahydrofolate interconversion [GO:0035999]		methenyltetrahydrofolate cyclohydrolase activity [GO:0004477]; methylenetetrahydrofolate dehydrogenase (NADP+) activity [GO:0004488]; histidine biosynthetic process [GO:0000105]; methionine biosynthetic process [GO:0009086]; purine nucleotide biosynthetic process [GO:0006164]; tetrahydrofolate interconversion [GO:0035999]	methenyltetrahydrofolate cyclohydrolase activity [GO:0004477]; methylenetetrahydrofolate dehydrogenase (NADP+) activity [GO:0004488]	GO:0000105; GO:0004477; GO:0004488; GO:0006164; GO:0009086; GO:0035999	PATHWAY: One-carbon metabolism; tetrahydrofolate interconversion. {ECO:0000255|HAMAP-Rule:MF_01576}.	VVGDVVYEDAAER	1.0246	0	0	0	0	0	0	0	0	0	0	0	0	13.797	13.5287	13.5265	0	0	0
B5Y0K6	B5Y0K6	SYC_KLEP3	Cysteine--tRNA ligase (EC 6.1.1.16) (Cysteinyl-tRNA synthetase) (CysRS)	cysS KPK_4197	Klebsiella pneumoniae (strain 342)	cysteinyl-tRNA aminoacylation [GO:0006423]	cytoplasm [GO:0005737]	cytoplasm [GO:0005737]; ATP binding [GO:0005524]; cysteine-tRNA ligase activity [GO:0004817]; zinc ion binding [GO:0008270]; cysteinyl-tRNA aminoacylation [GO:0006423]	ATP binding [GO:0005524]; cysteine-tRNA ligase activity [GO:0004817]; zinc ion binding [GO:0008270]	GO:0004817; GO:0005524; GO:0005737; GO:0006423; GO:0008270		DWAAADAARDR	0.98048	13.28	13.3953	0	0	0	0	0	13.8908	13.5028	14.9857	15.1275	14.8992	14.5492	15.1651	14.5406	14.941	12.1319	15.2976
B5Y0K8	B5Y0K8	LPXH_KLEP3	UDP-2,3-diacylglucosamine hydrolase (EC 3.6.1.54) (UDP-2,3-diacylglucosamine diphosphatase)	lpxH KPK_4199	Klebsiella pneumoniae (strain 342)	lipid A biosynthetic process [GO:0009245]	cytoplasm [GO:0005737]; extrinsic component of plasma membrane [GO:0019897]	cytoplasm [GO:0005737]; extrinsic component of plasma membrane [GO:0019897]; manganese ion binding [GO:0030145]; UDP-2,3-diacylglucosamine hydrolase activity [GO:0008758]; lipid A biosynthetic process [GO:0009245]	manganese ion binding [GO:0030145]; UDP-2,3-diacylglucosamine hydrolase activity [GO:0008758]	GO:0005737; GO:0008758; GO:0009245; GO:0019897; GO:0030145	PATHWAY: Glycolipid biosynthesis; lipid IV(A) biosynthesis; lipid IV(A) from (3R)-3-hydroxytetradecanoyl-[acyl-carrier-protein] and UDP-N-acetyl-alpha-D-glucosamine: step 4/6. {ECO:0000255|HAMAP-Rule:MF_00575}.	RIAARMR	0.88	13.6074	15.1468	15.395	0	0	14.5673	0	13.4143	0	14.6189	14.1188	0	13.6024	12.8846	13.7309	0	0	0
B5Y0N2	B5Y0N2	HEMH_KLEP3	Ferrochelatase (EC 4.99.1.1) (Heme synthase) (Protoheme ferro-lyase)	hemH KPK_4223	Klebsiella pneumoniae (strain 342)	heme biosynthetic process [GO:0006783]	cytoplasm [GO:0005737]	cytoplasm [GO:0005737]; ferrochelatase activity [GO:0004325]; metal ion binding [GO:0046872]; heme biosynthetic process [GO:0006783]	ferrochelatase activity [GO:0004325]; metal ion binding [GO:0046872]	GO:0004325; GO:0005737; GO:0006783; GO:0046872	PATHWAY: Porphyrin-containing compound metabolism; protoheme biosynthesis; protoheme from protoporphyrin-IX: step 1/1. {ECO:0000255|HAMAP-Rule:MF_00323}.	ELVSALGLPPERVMMTFQSRFGR	0.96712	0	0	0	13.8708	0	0	0	0	0	0	0	13.6581	0	0	0	11.3178	0	0
B5Y0N3	B5Y0N3	KAD_KLEP3	Adenylate kinase (AK) (EC 2.7.4.3) (ATP-AMP transphosphorylase) (ATP:AMP phosphotransferase) (Adenylate monophosphate kinase)	adk KPK_4224	Klebsiella pneumoniae (strain 342)	AMP salvage [GO:0044209]; phosphorylation [GO:0016310]	cytoplasm [GO:0005737]	cytoplasm [GO:0005737]; adenylate kinase activity [GO:0004017]; ATP binding [GO:0005524]; AMP salvage [GO:0044209]; phosphorylation [GO:0016310]	adenylate kinase activity [GO:0004017]; ATP binding [GO:0005524]	GO:0004017; GO:0005524; GO:0005737; GO:0016310; GO:0044209	PATHWAY: Purine metabolism; AMP biosynthesis via salvage pathway; AMP from ADP: step 1/1. {ECO:0000255|HAMAP-Rule:MF_00235}.	DDVTGEELTTRKDDQEETVR	0.98367	0	0	0	0	0	0	11.7866	12.0861	0	0	12.5439	0	10.9475	0	0	16.0617	15.5811	16.2722
B5Y0N5	B5Y0N5	RECR_KLEP3	Recombination protein RecR	recR KPK_4226	Klebsiella pneumoniae (strain 342)	DNA recombination [GO:0006310]; DNA repair [GO:0006281]		DNA binding [GO:0003677]; metal ion binding [GO:0046872]; DNA recombination [GO:0006310]; DNA repair [GO:0006281]	DNA binding [GO:0003677]; metal ion binding [GO:0046872]	GO:0003677; GO:0006281; GO:0006310; GO:0046872		CLPGVGPKSAQR	1.032	15.1696	14.0619	0	14.5867	13.3896	0	15.7199	0	0	0	0	0	0	0	0	16.4874	16.5018	16.6454
B5Y0Q3	B5Y0Q3	RL36_KLEP3	50S ribosomal protein L36	rpmJ KPK_4243	Klebsiella pneumoniae (strain 342)	translation [GO:0006412]	ribosome [GO:0005840]	ribosome [GO:0005840]; structural constituent of ribosome [GO:0003735]; translation [GO:0006412]	structural constituent of ribosome [GO:0003735]	GO:0003735; GO:0005840; GO:0006412		LYVICKSNPR	1.0248	0	0	0	12.549	0	0	0	0	0	0	0	0	0	0	0	0	0	0
B5Y0Q4	B5Y0Q4	RL31B_KLEP3	50S ribosomal protein L31 type B	rpmE2 KPK_4245	Klebsiella pneumoniae (strain 342)	translation [GO:0006412]	ribosome [GO:0005840]	ribosome [GO:0005840]; structural constituent of ribosome [GO:0003735]; translation [GO:0006412]	structural constituent of ribosome [GO:0003735]	GO:0003735; GO:0005840; GO:0006412		FRQRFGGFIDAK	1.0299	14.2951	13.9471	13.975	0	0	0	0	0	0	13.2943	13.8942	13.2535	0	0	0	0	0	0
B5Y0T5	B5Y0T5	QUEC_KLEP3	7-cyano-7-deazaguanine synthase (EC 6.3.4.20) (7-cyano-7-carbaguanine synthase) (PreQ(0) synthase) (Queuosine biosynthesis protein QueC)	queC KPK_4276	Klebsiella pneumoniae (strain 342)	queuosine biosynthetic process [GO:0008616]		ATP binding [GO:0005524]; ligase activity, forming carbon-nitrogen bonds [GO:0016879]; zinc ion binding [GO:0008270]; queuosine biosynthetic process [GO:0008616]	ATP binding [GO:0005524]; ligase activity, forming carbon-nitrogen bonds [GO:0016879]; zinc ion binding [GO:0008270]	GO:0005524; GO:0008270; GO:0008616; GO:0016879	PATHWAY: Purine metabolism; 7-cyano-7-deazaguanine biosynthesis. {ECO:0000255|HAMAP-Rule:MF_01633}.	DEFVKALHHAVSLGMAK	0.98318	0	0	0	0	0	14.1598	0	0	0	0	0	0	0	0	0	0	0	0
B5Y0U1	B5Y0U1	CLPX_KLEP3	ATP-dependent Clp protease ATP-binding subunit ClpX	clpX KPK_4282	Klebsiella pneumoniae (strain 342)			ATP binding [GO:0005524]; ATP hydrolysis activity [GO:0016887]; ATP-dependent protein folding chaperone [GO:0140662]; protein dimerization activity [GO:0046983]; unfolded protein binding [GO:0051082]; zinc ion binding [GO:0008270]	ATP binding [GO:0005524]; ATP hydrolysis activity [GO:0016887]; ATP-dependent protein folding chaperone [GO:0140662]; protein dimerization activity [GO:0046983]; unfolded protein binding [GO:0051082]; zinc ion binding [GO:0008270]	GO:0005524; GO:0008270; GO:0016887; GO:0046983; GO:0051082; GO:0140662		CDYDVQK	0.98393	0	12.1975	12.0106	15.1576	14.0721	15.3388	0	14.4509	0	0	14.5974	0	14.2224	0	14.3141	14.7009	0	0
B5Y0W8	B5Y0W8	THII_KLEP3	tRNA sulfurtransferase (EC 2.8.1.4) (Sulfur carrier protein ThiS sulfurtransferase) (Thiamine biosynthesis protein ThiI) (tRNA 4-thiouridine synthase)	thiI KPK_4309	Klebsiella pneumoniae (strain 342)	thiamine biosynthetic process [GO:0009228]; thiamine diphosphate biosynthetic process [GO:0009229]; thiazole biosynthetic process [GO:0052837]; tRNA thio-modification [GO:0034227]	cytoplasm [GO:0005737]	cytoplasm [GO:0005737]; ATP binding [GO:0005524]; tRNA adenylyltransferase activity [GO:0004810]; tRNA binding [GO:0000049]; tRNA U4 sulfurtransferase [GO:0140741]; thiamine biosynthetic process [GO:0009228]; thiamine diphosphate biosynthetic process [GO:0009229]; thiazole biosynthetic process [GO:0052837]; tRNA thio-modification [GO:0034227]	ATP binding [GO:0005524]; tRNA adenylyltransferase activity [GO:0004810]; tRNA binding [GO:0000049]; tRNA U4 sulfurtransferase [GO:0140741]	GO:0000049; GO:0004810; GO:0005524; GO:0005737; GO:0009228; GO:0009229; GO:0034227; GO:0052837; GO:0140741	PATHWAY: Cofactor biosynthesis; thiamine diphosphate biosynthesis. {ECO:0000255|HAMAP-Rule:MF_00021}.	NYDETLAVVR	0.99679	0	12.5285	0	0	0	0	0	0	0	0	0	11.6383	0	0	0	0	10.8626	0
B5Y0X1	B5Y0X1	DXS_KLEP3	1-deoxy-D-xylulose-5-phosphate synthase (EC 2.2.1.7) (1-deoxyxylulose-5-phosphate synthase) (DXP synthase) (DXPS)	dxs KPK_4312	Klebsiella pneumoniae (strain 342)	1-deoxy-D-xylulose 5-phosphate biosynthetic process [GO:0052865]; terpenoid biosynthetic process [GO:0016114]; thiamine biosynthetic process [GO:0009228]		1-deoxy-D-xylulose-5-phosphate synthase activity [GO:0008661]; magnesium ion binding [GO:0000287]; thiamine pyrophosphate binding [GO:0030976]; 1-deoxy-D-xylulose 5-phosphate biosynthetic process [GO:0052865]; terpenoid biosynthetic process [GO:0016114]; thiamine biosynthetic process [GO:0009228]	1-deoxy-D-xylulose-5-phosphate synthase activity [GO:0008661]; magnesium ion binding [GO:0000287]; thiamine pyrophosphate binding [GO:0030976]	GO:0000287; GO:0008661; GO:0009228; GO:0016114; GO:0030976; GO:0052865	PATHWAY: Metabolic intermediate biosynthesis; 1-deoxy-D-xylulose 5-phosphate biosynthesis; 1-deoxy-D-xylulose 5-phosphate from D-glyceraldehyde 3-phosphate and pyruvate: step 1/1. {ECO:0000255|HAMAP-Rule:MF_00315}.	GESEYDVLSVGHSSTSISAGIGVAIAAAK	0.97217	12.186	0	0	15.2627	14.9629	0	0	0	0	16.2325	15.8576	12.8966	13.0899	12.4447	13.9024	14.1099	15.4128	14.6307
B5Y0X8	B5Y0X8	NRDR_KLEP3	Transcriptional repressor NrdR	nrdR KPK_4319	Klebsiella pneumoniae (strain 342)	negative regulation of transcription, DNA-templated [GO:0045892]		ATP binding [GO:0005524]; DNA binding [GO:0003677]; zinc ion binding [GO:0008270]; negative regulation of transcription, DNA-templated [GO:0045892]	ATP binding [GO:0005524]; DNA binding [GO:0003677]; zinc ion binding [GO:0008270]	GO:0003677; GO:0005524; GO:0008270; GO:0045892		MHCPFCFAVDTKVIDSR	1.0434	0	0	0	0	0	13.2207	0	0	0	0	13.0963	0	14.0599	0	12.995	0	0	0
B5Y0Y6	B5Y0Y6	TGT_KLEP3	Queuine tRNA-ribosyltransferase (EC 2.4.2.29) (Guanine insertion enzyme) (tRNA-guanine transglycosylase)	tgt KPK_4327	Klebsiella pneumoniae (strain 342)	queuosine biosynthetic process [GO:0008616]; tRNA-guanine transglycosylation [GO:0101030]		metal ion binding [GO:0046872]; queuine tRNA-ribosyltransferase activity [GO:0008479]; queuosine biosynthetic process [GO:0008616]; tRNA-guanine transglycosylation [GO:0101030]	metal ion binding [GO:0046872]; queuine tRNA-ribosyltransferase activity [GO:0008479]	GO:0008479; GO:0008616; GO:0046872; GO:0101030	PATHWAY: tRNA modification; tRNA-queuosine biosynthesis. {ECO:0000255|HAMAP-Rule:MF_00168}.	DRFDSLGNK	0.97429	0	0	0	0	0	13.7782	0	0	13.2142	0	0	0	13.2279	0	0	13.0992	13.7937	13.3164
B5Y0Y7	B5Y0Y7	QUEA_KLEP3	S-adenosylmethionine:tRNA ribosyltransferase-isomerase (EC 2.4.99.17) (Queuosine biosynthesis protein QueA)	queA KPK_4328	Klebsiella pneumoniae (strain 342)	queuosine biosynthetic process [GO:0008616]	cytoplasm [GO:0005737]	cytoplasm [GO:0005737]; S-adenosylmethionine:tRNA ribosyltransferase-isomerase activity [GO:0051075]; queuosine biosynthetic process [GO:0008616]	S-adenosylmethionine:tRNA ribosyltransferase-isomerase activity [GO:0051075]	GO:0005737; GO:0008616; GO:0051075	PATHWAY: tRNA modification; tRNA-queuosine biosynthesis. {ECO:0000255|HAMAP-Rule:MF_00113}.	AKGVEMAFVTLHVGAGTFQPVR	0.9803	0	14.1164	11.3156	15.3573	0	13.7935	11.5878	12.143	12.5606	17.4404	16.6384	0	14.7799	14.1836	15.9745	17.6229	17.6008	17.7733
B5Y109	B5Y109	RDGC_KLEP3	Recombination-associated protein RdgC	rdgC KPK_4350	Klebsiella pneumoniae (strain 342)	DNA recombination [GO:0006310]	cytoplasm [GO:0005737]; nucleoid [GO:0009295]	cytoplasm [GO:0005737]; nucleoid [GO:0009295]; DNA recombination [GO:0006310]		GO:0005737; GO:0006310; GO:0009295		FCDELRDQNEDIDR	0.99529	0	0	0	0	0	0	0	0	0	13.6866	0	13.703	0	11.5397	0	14.8397	0	14.0927
B5Y110	B5Y110	PPNP_KLEP3	Pyrimidine/purine nucleoside phosphorylase (EC 2.4.2.1) (EC 2.4.2.2) (Adenosine phosphorylase) (Cytidine phosphorylase) (Guanosine phosphorylase) (Inosine phosphorylase) (Thymidine phosphorylase) (Uridine phosphorylase) (Xanthosine phosphorylase)	ppnP KPK_4351	Klebsiella pneumoniae (strain 342)			guanosine phosphorylase activity [GO:0047975]; purine-nucleoside phosphorylase activity [GO:0004731]; pyrimidine-nucleoside phosphorylase activity [GO:0016154]; thymidine phosphorylase activity [GO:0009032]; uridine phosphorylase activity [GO:0004850]	guanosine phosphorylase activity [GO:0047975]; purine-nucleoside phosphorylase activity [GO:0004731]; pyrimidine-nucleoside phosphorylase activity [GO:0016154]; thymidine phosphorylase activity [GO:0009032]; uridine phosphorylase activity [GO:0004850]	GO:0004731; GO:0004850; GO:0009032; GO:0016154; GO:0047975		LQSNEYFDGK	0.96378	0	0	0	0	0	0	0	0	0	0	0	0	0	0	0	0	0	13.0908
B5Y119	B5Y119	IRAP_KLEP3	Anti-adapter protein IraP	iraP KPK_4360	Klebsiella pneumoniae (strain 342)	cellular response to starvation [GO:0009267]	cytoplasm [GO:0005737]	cytoplasm [GO:0005737]; cellular response to starvation [GO:0009267]		GO:0005737; GO:0009267		LAQKEEEAK	1.0388	0	17.3058	18.0172	0	0	0	14.7385	15.3787	15.3062	17.4366	17.4986	18.6334	19.4226	0	18.4486	18.8461	18.3611	19.4638
B5Y159	B5Y159	ECPR_KLEP3	HTH-type transcriptional regulator EcpR	ecpR matA KPK_4400	Klebsiella pneumoniae (strain 342)	regulation of transcription, DNA-templated [GO:0006355]	cytoplasm [GO:0005737]	cytoplasm [GO:0005737]; DNA binding [GO:0003677]; regulation of transcription, DNA-templated [GO:0006355]	DNA binding [GO:0003677]	GO:0003677; GO:0005737; GO:0006355		DSEWLSAVK	0.98767	12.5132	0	14.268	15.9498	16.2836	16.0443	0	12.8686	0	0	0	13.2521	0	13.4336	0	16.6877	16.3867	16.9618
B5Y168	B5Y168	PROB_KLEP3	Glutamate 5-kinase (EC 2.7.2.11) (Gamma-glutamyl kinase) (GK)	proB KPK_4409	Klebsiella pneumoniae (strain 342)	L-proline biosynthetic process [GO:0055129]; phosphorylation [GO:0016310]	cytoplasm [GO:0005737]	cytoplasm [GO:0005737]; ATP binding [GO:0005524]; glutamate 5-kinase activity [GO:0004349]; RNA binding [GO:0003723]; L-proline biosynthetic process [GO:0055129]; phosphorylation [GO:0016310]	ATP binding [GO:0005524]; glutamate 5-kinase activity [GO:0004349]; RNA binding [GO:0003723]	GO:0003723; GO:0004349; GO:0005524; GO:0005737; GO:0016310; GO:0055129	PATHWAY: Amino-acid biosynthesis; L-proline biosynthesis; L-glutamate 5-semialdehyde from L-glutamate: step 1/2. {ECO:0000255|HAMAP-Rule:MF_00456}.	AIAGDSVSGLGTGGMGTK	0.9759	0	0	13.6553	0	0	12.8804	10.9604	13.4841	15.4752	12.7569	13.7966	0	12.7102	11.808	0	12.4575	0	0
B5Y1B5	B5Y1B5	CYSI2_KLEP3	Sulfite reductase [NADPH] hemoprotein beta-component 2 (SiR-HP 2) (SiRHP 2) (EC 1.8.1.2)	cysI2 KPK_4457	Klebsiella pneumoniae (strain 342)	cysteine biosynthetic process [GO:0019344]; hydrogen sulfide biosynthetic process [GO:0070814]; sulfate assimilation [GO:0000103]	sulfite reductase complex (NADPH) [GO:0009337]	sulfite reductase complex (NADPH) [GO:0009337]; 4 iron, 4 sulfur cluster binding [GO:0051539]; heme binding [GO:0020037]; metal ion binding [GO:0046872]; NADP binding [GO:0050661]; sulfite reductase (NADPH) activity [GO:0004783]; cysteine biosynthetic process [GO:0019344]; hydrogen sulfide biosynthetic process [GO:0070814]; sulfate assimilation [GO:0000103]	4 iron, 4 sulfur cluster binding [GO:0051539]; heme binding [GO:0020037]; metal ion binding [GO:0046872]; NADP binding [GO:0050661]; sulfite reductase (NADPH) activity [GO:0004783]	GO:0000103; GO:0004783; GO:0009337; GO:0019344; GO:0020037; GO:0046872; GO:0050661; GO:0051539; GO:0070814	PATHWAY: Sulfur metabolism; hydrogen sulfide biosynthesis; hydrogen sulfide from sulfite (NADPH route): step 1/1. {ECO:0000255|HAMAP-Rule:MF_01540}.	DLGNRANR	1	14.864	0	13.2798	12.7842	12.4319	0	0	0	0	0	0	0	0	0	0	0	0	0
B5Y1D9	B5Y1D9	FRSA_KLEP3	Esterase FrsA (EC 3.1.1.1)	frsA KPK_4481	Klebsiella pneumoniae (strain 342)			methyl indole-3-acetate esterase activity [GO:0080030]	methyl indole-3-acetate esterase activity [GO:0080030]	GO:0080030		EAMQWQQK	0.99262	0	0	12.3968	0	0	0	0	13.3965	13.2127	12.7534	0	13.5382	11.2456	0	0	12.6422	14.625	14.7508
B5Y1F0	B5Y1F0	NQRB_KLEP3	Na(+)-translocating NADH-quinone reductase subunit B (Na(+)-NQR subunit B) (Na(+)-translocating NQR subunit B) (EC 7.2.1.1) (NQR complex subunit B) (NQR-1 subunit B)	nqrB KPK_4492	Klebsiella pneumoniae (strain 342)	respiratory electron transport chain [GO:0022904]; sodium ion transport [GO:0006814]; transmembrane transport [GO:0055085]	integral component of membrane [GO:0016021]; plasma membrane [GO:0005886]	integral component of membrane [GO:0016021]; plasma membrane [GO:0005886]; FMN binding [GO:0010181]; oxidoreductase activity, acting on NAD(P)H, quinone or similar compound as acceptor [GO:0016655]; respiratory electron transport chain [GO:0022904]; sodium ion transport [GO:0006814]; transmembrane transport [GO:0055085]	FMN binding [GO:0010181]; oxidoreductase activity, acting on NAD(P)H, quinone or similar compound as acceptor [GO:0016655]	GO:0005886; GO:0006814; GO:0010181; GO:0016021; GO:0016655; GO:0022904; GO:0055085		GLKHLIEKLEPHFTHGGK	0.96528	13.2708	0	0	0	0	0	0	0	0	0	0	0	0	0	0	0	0	0
B5Y1F1	B5Y1F1	NQRA_KLEP3	Na(+)-translocating NADH-quinone reductase subunit A (Na(+)-NQR subunit A) (Na(+)-translocating NQR subunit A) (EC 7.2.1.1) (NQR complex subunit A) (NQR-1 subunit A)	nqrA KPK_4493	Klebsiella pneumoniae (strain 342)	sodium ion transport [GO:0006814]		oxidoreductase activity, acting on NAD(P)H, quinone or similar compound as acceptor [GO:0016655]; sodium ion transport [GO:0006814]	oxidoreductase activity, acting on NAD(P)H, quinone or similar compound as acceptor [GO:0016655]	GO:0006814; GO:0016655		SVLTQIEQEG	0.96538	13.367	13.9691	13.2869	13.0724	12.8525	0	0	0	0	0	0	0	0	0	13.5056	0	0	0
B5Y1F4	B5Y1F4	GMHA_KLEP3	Phosphoheptose isomerase (EC 5.3.1.28) (Sedoheptulose 7-phosphate isomerase)	gmhA KPK_4496	Klebsiella pneumoniae (strain 342)	carbohydrate metabolic process [GO:0005975]; D-glycero-D-manno-heptose 7-phosphate biosynthetic process [GO:2001061]	cytoplasm [GO:0005737]	cytoplasm [GO:0005737]; carbohydrate derivative binding [GO:0097367]; D-sedoheptulose 7-phosphate isomerase activity [GO:0008968]; zinc ion binding [GO:0008270]; carbohydrate metabolic process [GO:0005975]; D-glycero-D-manno-heptose 7-phosphate biosynthetic process [GO:2001061]	carbohydrate derivative binding [GO:0097367]; D-sedoheptulose 7-phosphate isomerase activity [GO:0008968]; zinc ion binding [GO:0008270]	GO:0005737; GO:0005975; GO:0008270; GO:0008968; GO:0097367; GO:2001061	PATHWAY: Carbohydrate biosynthesis; D-glycero-D-manno-heptose 7-phosphate biosynthesis; D-glycero-alpha-D-manno-heptose 7-phosphate and D-glycero-beta-D-manno-heptose 7-phosphate from sedoheptulose 7-phosphate: step 1/1. {ECO:0000255|HAMAP-Rule:MF_00067}.	AAVLLADSFK	0.96356	14.2564	14.2731	0	0	0	0	0	0	0	0	0	0	0	0	0	0	0	0
B5Y1G2	B5Y1G2	RNH_KLEP3	Ribonuclease H (RNase H) (EC 3.1.26.4)	rnhA KPK_4506	Klebsiella pneumoniae (strain 342)	RNA catabolic process [GO:0006401]	cytoplasm [GO:0005737]	cytoplasm [GO:0005737]; magnesium ion binding [GO:0000287]; nucleic acid binding [GO:0003676]; RNA-DNA hybrid ribonuclease activity [GO:0004523]; RNA catabolic process [GO:0006401]	magnesium ion binding [GO:0000287]; nucleic acid binding [GO:0003676]; RNA-DNA hybrid ribonuclease activity [GO:0004523]	GO:0000287; GO:0003676; GO:0004523; GO:0005737; GO:0006401		GHAGHPENERCDELAR	1.0012	0	13.5146	14.4327	0	0	0	0	0	0	13.8561	14.2138	14.6703	13.423	14.3629	0	12.4762	0	12.7466
B5Y1G4	B5Y1G4	GLO2_KLEP3	Hydroxyacylglutathione hydrolase (EC 3.1.2.6) (Glyoxalase II) (Glx II)	gloB KPK_4507	Klebsiella pneumoniae (strain 342)	methylglyoxal catabolic process to D-lactate via S-lactoyl-glutathione [GO:0019243]		hydroxyacylglutathione hydrolase activity [GO:0004416]; metal ion binding [GO:0046872]; methylglyoxal catabolic process to D-lactate via S-lactoyl-glutathione [GO:0019243]	hydroxyacylglutathione hydrolase activity [GO:0004416]; metal ion binding [GO:0046872]	GO:0004416; GO:0019243; GO:0046872	PATHWAY: Secondary metabolite metabolism; methylglyoxal degradation; (R)-lactate from methylglyoxal: step 2/2. {ECO:0000255|HAMAP-Rule:MF_01374}.	LFEGTAEQMYQSFMK	0.99763	12.8901	0	13.5002	0	15.8344	0	0	0	12.8167	13.6473	0	0	13.3845	0	0	0	0	0
B5Y1G7	B5Y1G7	Y4510_KLEP3	UPF0294 protein KPK_4510	KPK_4510	Klebsiella pneumoniae (strain 342)		cytoplasm [GO:0005737]	cytoplasm [GO:0005737]; catalytic activity [GO:0003824]	catalytic activity [GO:0003824]	GO:0003824; GO:0005737		EVRFSDDQRR	0.96748	0	13.7495	0	13.7526	13.8139	14.5454	0	0	0	13.3994	0	0	0	12.2395	0	0	0	12.625
B5Y1I6	B5Y1I6	ACCA_KLEP3	Acetyl-coenzyme A carboxylase carboxyl transferase subunit alpha (ACCase subunit alpha) (Acetyl-CoA carboxylase carboxyltransferase subunit alpha) (EC 2.1.3.15)	accA KPK_4535	Klebsiella pneumoniae (strain 342)	fatty acid biosynthetic process [GO:0006633]; malonyl-CoA biosynthetic process [GO:2001295]	acetyl-CoA carboxylase complex [GO:0009317]	acetyl-CoA carboxylase complex [GO:0009317]; acetyl-CoA carboxylase activity [GO:0003989]; ATP binding [GO:0005524]; carboxyl- or carbamoyltransferase activity [GO:0016743]; fatty acid biosynthetic process [GO:0006633]; malonyl-CoA biosynthetic process [GO:2001295]	acetyl-CoA carboxylase activity [GO:0003989]; ATP binding [GO:0005524]; carboxyl- or carbamoyltransferase activity [GO:0016743]	GO:0003989; GO:0005524; GO:0006633; GO:0009317; GO:0016743; GO:2001295	PATHWAY: Lipid metabolism; malonyl-CoA biosynthesis; malonyl-CoA from acetyl-CoA: step 1/1. {ECO:0000255|HAMAP-Rule:MF_00823}.	LIDSIVQEPLGGAHR	0.93431	14.6395	13.6317	13.5941	0	0	13.5377	0	0	0	0	0	0	0	0	0	0	0	0
B5Y1I8	B5Y1I8	RNH2_KLEP3	Ribonuclease HII (RNase HII) (EC 3.1.26.4)	rnhB KPK_4537	Klebsiella pneumoniae (strain 342)	RNA catabolic process [GO:0006401]	cytoplasm [GO:0005737]	cytoplasm [GO:0005737]; manganese ion binding [GO:0030145]; RNA binding [GO:0003723]; RNA-DNA hybrid ribonuclease activity [GO:0004523]; RNA catabolic process [GO:0006401]	manganese ion binding [GO:0030145]; RNA binding [GO:0003723]; RNA-DNA hybrid ribonuclease activity [GO:0004523]	GO:0003723; GO:0004523; GO:0005737; GO:0006401; GO:0030145		ALGLASN	0.98415	13.4637	13.8147	13.4328	0	0	0	11.2904	11.303	11.0958	16.0216	16.0048	15.5744	14.6848	14.9642	13.7244	0	0	0
B5Y1J1	B5Y1J1	FABZ_KLEP3	3-hydroxyacyl-[acyl-carrier-protein] dehydratase FabZ (EC 4.2.1.59) ((3R)-hydroxymyristoyl-[acyl-carrier-protein] dehydratase) ((3R)-hydroxymyristoyl-ACP dehydrase) (Beta-hydroxyacyl-ACP dehydratase)	fabZ KPK_4540	Klebsiella pneumoniae (strain 342)	fatty acid biosynthetic process [GO:0006633]; lipid A biosynthetic process [GO:0009245]	cytoplasm [GO:0005737]	cytoplasm [GO:0005737]; (3R)-hydroxymyristoyl-[acyl-carrier-protein] dehydratase activity [GO:0008659]; 3-hydroxydecanoyl-[acyl-carrier-protein] dehydratase activity [GO:0008693]; 3-hydroxyoctanoyl-[acyl-carrier-protein] dehydratase activity [GO:0047451]; 3-hydroxypalmitoyl-[acyl-carrier-protein] dehydratase activity [GO:0004317]; fatty acid biosynthetic process [GO:0006633]; lipid A biosynthetic…	(3R)-hydroxymyristoyl-[acyl-carrier-protein] dehydratase activity [GO:0008659]; 3-hydroxydecanoyl-[acyl-carrier-protein] dehydratase activity [GO:0008693]; 3-hydroxyoctanoyl-[acyl-carrier-protein] dehydratase activity [GO:0047451]; 3-hydroxypalmitoyl-[acyl-carrier-protein] dehydratase activity [GO:0004317]	GO:0004317; GO:0005737; GO:0006633; GO:0008659; GO:0008693; GO:0009245; GO:0047451		GVALVDGKVVCEATMMCAR	0.8481	13.8082	0	0	0	0	13.0868	0	0	0	0	0	0	0	0	13.1321	0	0	0
B5Y1J4	B5Y1J4	BAMA_KLEP3	Outer membrane protein assembly factor BamA	bamA yaeT KPK_4543	Klebsiella pneumoniae (strain 342)	Gram-negative-bacterium-type cell outer membrane assembly [GO:0043165]; protein insertion into membrane [GO:0051205]	cell outer membrane [GO:0009279]; integral component of membrane [GO:0016021]	cell outer membrane [GO:0009279]; integral component of membrane [GO:0016021]; Gram-negative-bacterium-type cell outer membrane assembly [GO:0043165]; protein insertion into membrane [GO:0051205]		GO:0009279; GO:0016021; GO:0043165; GO:0051205		DDMLKQNLEASGVR	0.99268	0	0	0	12.3186	0	14.363	0	0	0	0	0	0	0	0	0	0	14.4194	12.7964
B5Y1J9	B5Y1J9	RRF_KLEP3	Ribosome-recycling factor (RRF) (Ribosome-releasing factor)	frr KPK_4548	Klebsiella pneumoniae (strain 342)	translational termination [GO:0006415]	cytoplasm [GO:0005737]	cytoplasm [GO:0005737]; translational termination [GO:0006415]		GO:0005737; GO:0006415		MEKCVEAFK	0.99668	15.0803	12.407	0	0	0	0	0	0	0	0	13.6702	0	0	0	0	0	0	0
B5Y1K1	B5Y1K1	EFTS_KLEP3	Elongation factor Ts (EF-Ts)	tsf KPK_4550	Klebsiella pneumoniae (strain 342)		cytoplasm [GO:0005737]	cytoplasm [GO:0005737]; translation elongation factor activity [GO:0003746]	translation elongation factor activity [GO:0003746]	GO:0003746; GO:0005737		AAKKAGNVAADGVIK	0.97337	0	0	0	0	0	0	0	0	0	0	0	13.1928	0	0	0	0	0	0
B5Y1K2	B5Y1K2	RS2_KLEP3	30S ribosomal protein S2	rpsB KPK_4551	Klebsiella pneumoniae (strain 342)	translation [GO:0006412]	small ribosomal subunit [GO:0015935]	small ribosomal subunit [GO:0015935]; structural constituent of ribosome [GO:0003735]; translation [GO:0006412]	structural constituent of ribosome [GO:0003735]	GO:0003735; GO:0006412; GO:0015935		ATVSMRDMLK	0.9965	0	10.6834	0	0	0	0	13.442	14.6489	13.8011	0	0	0	0	0	0	0	0	0
B5Y1K5	B5Y1K5	DAPD_KLEP3	2,3,4,5-tetrahydropyridine-2,6-dicarboxylate N-succinyltransferase (EC 2.3.1.117) (Tetrahydrodipicolinate N-succinyltransferase) (THP succinyltransferase) (Tetrahydropicolinate succinylase)	dapD KPK_4554	Klebsiella pneumoniae (strain 342)	diaminopimelate biosynthetic process [GO:0019877]; lysine biosynthetic process via diaminopimelate [GO:0009089]	cytoplasm [GO:0005737]	cytoplasm [GO:0005737]; 2,3,4,5-tetrahydropyridine-2,6-dicarboxylate N-succinyltransferase activity [GO:0008666]; diaminopimelate biosynthetic process [GO:0019877]; lysine biosynthetic process via diaminopimelate [GO:0009089]	2,3,4,5-tetrahydropyridine-2,6-dicarboxylate N-succinyltransferase activity [GO:0008666]	GO:0005737; GO:0008666; GO:0009089; GO:0019877	PATHWAY: Amino-acid biosynthesis; L-lysine biosynthesis via DAP pathway; LL-2,6-diaminopimelate from (S)-tetrahydrodipicolinate (succinylase route): step 1/3. {ECO:0000255|HAMAP-Rule:MF_00811}.	VPMKFADYDEAR	0.99879	0	0	0	0	0	0	0	0	0	0	0	11.3896	0	0	0	0	0	0
B5Y1K6	B5Y1K6	Y4555_KLEP3	UPF0325 protein KPK_4555	KPK_4555	Klebsiella pneumoniae (strain 342)							HLESVVTNKISEIEADLEKLTR	0.99389	0	14.2746	14.2981	0	0	0	0	0	0	12.2688	13.6808	0	0	11.7702	13.5988	0	0	0
B5Y1L4	B5Y1L4	CLCA_KLEP3	H(+)/Cl(-) exchange transporter ClcA	clcA eriC KPK_4563	Klebsiella pneumoniae (strain 342)		integral component of plasma membrane [GO:0005887]	integral component of plasma membrane [GO:0005887]; antiporter activity [GO:0015297]; voltage-gated chloride channel activity [GO:0005247]	antiporter activity [GO:0015297]; voltage-gated chloride channel activity [GO:0005247]	GO:0005247; GO:0005887; GO:0015297		AETPSFEAHQFVRVR	1.0168	0	14.8884	13.24	0	0	0	13.1152	0	12.32	0	13.2889	0	0	0	0	14.0614	13.6597	0
B5Y1L5	B5Y1L5	GSA_KLEP3	Glutamate-1-semialdehyde 2,1-aminomutase (GSA) (EC 5.4.3.8) (Glutamate-1-semialdehyde aminotransferase) (GSA-AT)	hemL KPK_4564	Klebsiella pneumoniae (strain 342)	protoporphyrinogen IX biosynthetic process [GO:0006782]	cytoplasm [GO:0005737]	cytoplasm [GO:0005737]; glutamate-1-semialdehyde 2,1-aminomutase activity [GO:0042286]; pyridoxal phosphate binding [GO:0030170]; transaminase activity [GO:0008483]; protoporphyrinogen IX biosynthetic process [GO:0006782]	glutamate-1-semialdehyde 2,1-aminomutase activity [GO:0042286]; pyridoxal phosphate binding [GO:0030170]; transaminase activity [GO:0008483]	GO:0005737; GO:0006782; GO:0008483; GO:0030170; GO:0042286	PATHWAY: Porphyrin-containing compound metabolism; protoporphyrin-IX biosynthesis; 5-aminolevulinate from L-glutamyl-tRNA(Glu): step 2/2. {ECO:0000255|HAMAP-Rule:MF_00375}.	SENLYHAAR	0.98642	13.1834	12.8053	0	0	0	0	0	0	0	0	0	0	0	0	0	0	0	0
B5Y1P0	B5Y1P0	SFSA_KLEP3	Sugar fermentation stimulation protein homolog	sfsA KPK_4590	Klebsiella pneumoniae (strain 342)			DNA binding [GO:0003677]	DNA binding [GO:0003677]	GO:0003677		AELSTTK	0.98055	0	0	0	0	0	14.7731	0	0	0	13.7374	13.7187	13.7335	14.1298	14.283	12.3506	14.1577	13.1097	13.229
B5Y1P5	B5Y1P5	PANB_KLEP3	3-methyl-2-oxobutanoate hydroxymethyltransferase (EC 2.1.2.11) (Ketopantoate hydroxymethyltransferase) (KPHMT)	panB KPK_4595	Klebsiella pneumoniae (strain 342)	pantothenate biosynthetic process [GO:0015940]	cytoplasm [GO:0005737]	cytoplasm [GO:0005737]; 3-methyl-2-oxobutanoate hydroxymethyltransferase activity [GO:0003864]; metal ion binding [GO:0046872]; pantothenate biosynthetic process [GO:0015940]	3-methyl-2-oxobutanoate hydroxymethyltransferase activity [GO:0003864]; metal ion binding [GO:0046872]	GO:0003864; GO:0005737; GO:0015940; GO:0046872	PATHWAY: Cofactor biosynthesis; (R)-pantothenate biosynthesis; (R)-pantoate from 3-methyl-2-oxobutanoate: step 1/2. {ECO:0000255|HAMAP-Rule:MF_00156}.	FATITAYDHSFAK	1.0283	0	0	0	11.6388	0	0	0	0	0	0	0	0	0	0	0	0	0	0
B5Y1P6	B5Y1P6	PANC_KLEP3	Pantothenate synthetase (PS) (EC 6.3.2.1) (Pantoate--beta-alanine ligase) (Pantoate-activating enzyme)	panC KPK_4596	Klebsiella pneumoniae (strain 342)	pantothenate biosynthetic process [GO:0015940]	cytoplasm [GO:0005737]	cytoplasm [GO:0005737]; ATP binding [GO:0005524]; pantoate-beta-alanine ligase activity [GO:0004592]; pantothenate biosynthetic process [GO:0015940]	ATP binding [GO:0005524]; pantoate-beta-alanine ligase activity [GO:0004592]	GO:0004592; GO:0005524; GO:0005737; GO:0015940	PATHWAY: Cofactor biosynthesis; (R)-pantothenate biosynthesis; (R)-pantothenate from (R)-pantoate and beta-alanine: step 1/1. {ECO:0000255|HAMAP-Rule:MF_00158}.	QLDEIIAIAEQELNEKGFRADDIQIR	1.0439	0	0	0	0	0	0	0	0	0	0	0	0	0	0	0	12.923	0	0
B5Y1R1	B5Y1R1	SPEE_KLEP3	Polyamine aminopropyltransferase (Putrescine aminopropyltransferase) (PAPT) (Spermidine synthase) (SPDS) (SPDSY) (EC 2.5.1.16)	speE KPK_4611	Klebsiella pneumoniae (strain 342)	spermidine biosynthetic process [GO:0008295]	cytoplasm [GO:0005737]	cytoplasm [GO:0005737]; spermidine synthase activity [GO:0004766]; spermidine biosynthetic process [GO:0008295]	spermidine synthase activity [GO:0004766]	GO:0004766; GO:0005737; GO:0008295	PATHWAY: Amine and polyamine biosynthesis; spermidine biosynthesis; spermidine from putrescine: step 1/1. {ECO:0000255|HAMAP-Rule:MF_00198}.	AFGRVMALDGVVQTTER	1.0055	13.756	14.5019	13.7172	0	0	13.0573	0	0	0	11.3104	0	0	0	0	0	0	0	0
B5Y1R2	B5Y1R2	SPED_KLEP3	S-adenosylmethionine decarboxylase proenzyme (AdoMetDC) (SAMDC) (EC 4.1.1.50) [Cleaved into: S-adenosylmethionine decarboxylase beta chain; S-adenosylmethionine decarboxylase alpha chain]	speD KPK_4612	Klebsiella pneumoniae (strain 342)	S-adenosylmethioninamine biosynthetic process [GO:0006557]; spermidine biosynthetic process [GO:0008295]		adenosylmethionine decarboxylase activity [GO:0004014]; S-adenosylmethioninamine biosynthetic process [GO:0006557]; spermidine biosynthetic process [GO:0008295]	adenosylmethionine decarboxylase activity [GO:0004014]	GO:0004014; GO:0006557; GO:0008295	PATHWAY: Amine and polyamine biosynthesis; S-adenosylmethioninamine biosynthesis; S-adenosylmethioninamine from S-adenosyl-L-methionine: step 1/1. {ECO:0000255|HAMAP-Rule:MF_00465}.	DGYIAYIDELYNANR	0.98067	0	14.4571	14.8442	0	0	14.1878	13.4885	15.0401	14.9859	16.3785	15.4798	12.2175	14.4254	15.4999	13.8441	0	13.0467	13.5184
B5Y1T6	B5Y1T6	ZAPD_KLEP3	Cell division protein ZapD (Z ring-associated protein D)	zapD KPK_4636	Klebsiella pneumoniae (strain 342)	division septum assembly [GO:0000917]; FtsZ-dependent cytokinesis [GO:0043093]	cytoplasm [GO:0005737]	cytoplasm [GO:0005737]; division septum assembly [GO:0000917]; FtsZ-dependent cytokinesis [GO:0043093]		GO:0000917; GO:0005737; GO:0043093		NSALFRKQTSLNGFYQDNGEDADLLR	0.98922	13.0467	0	0	0	0	0	0	14.0287	13.6256	0	0	0	0	12.9496	0	0	0	0
B5Y1T7	B5Y1T7	YACG_KLEP3	DNA gyrase inhibitor YacG	yacG KPK_4637	Klebsiella pneumoniae (strain 342)	regulation of transcription, DNA-templated [GO:0006355]		DNA topoisomerase type II (double strand cut, ATP-hydrolyzing) inhibitor activity [GO:0008657]; zinc ion binding [GO:0008270]; regulation of transcription, DNA-templated [GO:0006355]	DNA topoisomerase type II (double strand cut, ATP-hydrolyzing) inhibitor activity [GO:0008657]; zinc ion binding [GO:0008270]	GO:0006355; GO:0008270; GO:0008657		RCQLIDLGEWAAEEKR	0.94771	0	12.0245	0	0	0	0	0	0	0	0	0	0	0	0	0	0	0	0
B5Y1T9	B5Y1T9	SECA_KLEP3	Protein translocase subunit SecA (EC 7.4.2.8)	secA KPK_4639	Klebsiella pneumoniae (strain 342)	intracellular protein transmembrane transport [GO:0065002]; protein import [GO:0017038]; protein targeting [GO:0006605]	cytoplasm [GO:0005737]; plasma membrane [GO:0005886]	cytoplasm [GO:0005737]; plasma membrane [GO:0005886]; ATP binding [GO:0005524]; metal ion binding [GO:0046872]; protein-exporting ATPase activity [GO:0008564]; intracellular protein transmembrane transport [GO:0065002]; protein import [GO:0017038]; protein targeting [GO:0006605]	ATP binding [GO:0005524]; metal ion binding [GO:0046872]; protein-exporting ATPase activity [GO:0008564]	GO:0005524; GO:0005737; GO:0005886; GO:0006605; GO:0008564; GO:0017038; GO:0046872; GO:0065002		AHALFTR	0.98432	14.2679	14.9238	15.112	14.0812	13.9584	14.293	15.6563	13.3404	15.121	0	0	0	15.0135	0	15.1787	15.1185	15.4171	15.7022
B5Y1U1	B5Y1U1	LPXC_KLEP3	UDP-3-O-acyl-N-acetylglucosamine deacetylase (UDP-3-O-acyl-GlcNAc deacetylase) (EC 3.5.1.108) (UDP-3-O-[R-3-hydroxymyristoyl]-N-acetylglucosamine deacetylase)	lpxC KPK_4641	Klebsiella pneumoniae (strain 342)	lipid A biosynthetic process [GO:0009245]		metal ion binding [GO:0046872]; UDP-3-O-[3-hydroxymyristoyl] N-acetylglucosamine deacetylase activity [GO:0008759]; UDP-3-O-acyl-N-acetylglucosamine deacetylase activity [GO:0103117]; lipid A biosynthetic process [GO:0009245]	metal ion binding [GO:0046872]; UDP-3-O-[3-hydroxymyristoyl] N-acetylglucosamine deacetylase activity [GO:0008759]; UDP-3-O-acyl-N-acetylglucosamine deacetylase activity [GO:0103117]	GO:0008759; GO:0009245; GO:0046872; GO:0103117	PATHWAY: Glycolipid biosynthesis; lipid IV(A) biosynthesis; lipid IV(A) from (3R)-3-hydroxytetradecanoyl-[acyl-carrier-protein] and UDP-N-acetyl-alpha-D-glucosamine: step 2/6. {ECO:0000255|HAMAP-Rule:MF_00388}.	FEDEFVRHK	0.99515	0	11.2892	0	0	12.8923	0	0	13.9217	14.3971	0	0	0	0	0	0	0	0	0
B5Y1U7	B5Y1U7	MURG_KLEP3	UDP-N-acetylglucosamine--N-acetylmuramyl-(pentapeptide) pyrophosphoryl-undecaprenol N-acetylglucosamine transferase (EC 2.4.1.227) (Undecaprenyl-PP-MurNAc-pentapeptide-UDPGlcNAc GlcNAc transferase)	murG KPK_4647	Klebsiella pneumoniae (strain 342)	carbohydrate metabolic process [GO:0005975]; cell cycle [GO:0007049]; cell division [GO:0051301]; cell wall organization [GO:0071555]; lipid glycosylation [GO:0030259]; peptidoglycan biosynthetic process [GO:0009252]; regulation of cell shape [GO:0008360]	plasma membrane [GO:0005886]	plasma membrane [GO:0005886]; UDP-N-acetyl-D-glucosamine:N-acetylmuramoyl-L-alanyl-D-glutamyl-meso-2,6-diaminopimelyl-D-alanyl-D-alanine-diphosphoundecaprenol 4-beta-N-acetylglucosaminlytransferase activity [GO:0051991]; undecaprenyldiphospho-muramoylpentapeptide beta-N-acetylglucosaminyltransferase activity [GO:0050511]; carbohydrate metabolic process [GO:0005975]; cell cycle [GO:0007049]; cell …	UDP-N-acetyl-D-glucosamine:N-acetylmuramoyl-L-alanyl-D-glutamyl-meso-2,6-diaminopimelyl-D-alanyl-D-alanine-diphosphoundecaprenol 4-beta-N-acetylglucosaminlytransferase activity [GO:0051991]; undecaprenyldiphospho-muramoylpentapeptide beta-N-acetylglucosaminyltransferase activity [GO:0050511]	GO:0005886; GO:0005975; GO:0007049; GO:0008360; GO:0009252; GO:0030259; GO:0050511; GO:0051301; GO:0051991; GO:0071555	PATHWAY: Cell wall biogenesis; peptidoglycan biosynthesis. {ECO:0000255|HAMAP-Rule:MF_00033}.	ARGASIPDATER	1	13.2972	14.0658	14.6623	0	0	0	0	11.8088	0	13.9256	0	13.9184	14.3783	14.6374	14.9976	13.7593	0	14.255
B5Y1V6	B5Y1V6	MRAZ_KLEP3	Transcriptional regulator MraZ	mraZ KPK_4656	Klebsiella pneumoniae (strain 342)		cytoplasm [GO:0005737]; nucleoid [GO:0009295]	cytoplasm [GO:0005737]; nucleoid [GO:0009295]; DNA binding [GO:0003677]; DNA-binding transcription factor activity [GO:0003700]	DNA binding [GO:0003677]; DNA-binding transcription factor activity [GO:0003700]	GO:0003677; GO:0003700; GO:0005737; GO:0009295		GRLAVPTR	0.99774	15.4627	15.278	18.2788	0	0	14.8429	14.0433	0	14.8147	14.6998	15.1946	0	13.5092	15.1909	15.7014	0	0	0
B5Y1W2	B5Y1W2	LEU1_KLEP3	2-isopropylmalate synthase (EC 2.3.3.13) (Alpha-IPM synthase) (Alpha-isopropylmalate synthase)	leuA KPK_4662	Klebsiella pneumoniae (strain 342)	leucine biosynthetic process [GO:0009098]		2-isopropylmalate synthase activity [GO:0003852]; leucine biosynthetic process [GO:0009098]	2-isopropylmalate synthase activity [GO:0003852]	GO:0003852; GO:0009098	PATHWAY: Amino-acid biosynthesis; L-leucine biosynthesis; L-leucine from 3-methyl-2-oxobutanoate: step 1/4. {ECO:0000255|HAMAP-Rule:MF_01025}.	AIYMVKRAR	0.9692	0	0	0	0	13.9349	0	0	0	14.0808	14.3632	14.0244	14.0551	16.1664	16.7599	16.5719	15.6702	0	0
B5Y1W5	B5Y1W5	LEUD_KLEP3	3-isopropylmalate dehydratase small subunit (EC 4.2.1.33) (Alpha-IPM isomerase) (IPMI) (Isopropylmalate isomerase)	leuD KPK_4665	Klebsiella pneumoniae (strain 342)	leucine biosynthetic process [GO:0009098]	3-isopropylmalate dehydratase complex [GO:0009316]	3-isopropylmalate dehydratase complex [GO:0009316]; 3-isopropylmalate dehydratase activity [GO:0003861]; leucine biosynthetic process [GO:0009098]	3-isopropylmalate dehydratase activity [GO:0003861]	GO:0003861; GO:0009098; GO:0009316	PATHWAY: Amino-acid biosynthesis; L-leucine biosynthesis; L-leucine from 3-methyl-2-oxobutanoate: step 2/4. {ECO:0000255|HAMAP-Rule:MF_01031}.	LVQANPGMTFEVDLEAQVVKAGDK	0.29167	0	0	0	11.51	0	0	0	0	0	0	0	0	0	0	0	0	0	0
B5Y1W9	B5Y1W9	AROD_KLEP3	3-dehydroquinate dehydratase (3-dehydroquinase) (EC 4.2.1.10) (Type I DHQase) (Type I dehydroquinase) (DHQ1)	aroD KPK_4669	Klebsiella pneumoniae (strain 342)	3,4-dihydroxybenzoate biosynthetic process [GO:0046279]; aromatic amino acid family biosynthetic process [GO:0009073]; cellular amino acid biosynthetic process [GO:0008652]; chorismate biosynthetic process [GO:0009423]		3-dehydroquinate dehydratase activity [GO:0003855]; 3,4-dihydroxybenzoate biosynthetic process [GO:0046279]; aromatic amino acid family biosynthetic process [GO:0009073]; cellular amino acid biosynthetic process [GO:0008652]; chorismate biosynthetic process [GO:0009423]	3-dehydroquinate dehydratase activity [GO:0003855]	GO:0003855; GO:0008652; GO:0009073; GO:0009423; GO:0046279	PATHWAY: Metabolic intermediate biosynthesis; chorismate biosynthesis; chorismate from D-erythrose 4-phosphate and phosphoenolpyruvate: step 3/7. {ECO:0000255|HAMAP-Rule:MF_00214}.	MQDLGADLPK	0.99268	14.0453	13.8493	13.0978	14.1243	14.3341	0	0	13.5971	12.8808	0	13.8403	13.7906	13.3569	13.6329	0	0	0	0
B5Y1Y0	B5Y1Y0	ARAB_KLEP3	Ribulokinase (EC 2.7.1.16)	araB KPK_4680	Klebsiella pneumoniae (strain 342)	L-arabinose catabolic process to xylulose 5-phosphate [GO:0019569]		ATP binding [GO:0005524]; D-ribulokinase activity [GO:0019150]; ribulokinase activity [GO:0008741]; L-arabinose catabolic process to xylulose 5-phosphate [GO:0019569]	ATP binding [GO:0005524]; D-ribulokinase activity [GO:0019150]; ribulokinase activity [GO:0008741]	GO:0005524; GO:0008741; GO:0019150; GO:0019569	PATHWAY: Carbohydrate degradation; L-arabinose degradation via L-ribulose; D-xylulose 5-phosphate from L-arabinose (bacterial route): step 2/3. {ECO:0000255|HAMAP-Rule:MF_00520}.	EDYSRYIGGIYSSEWFWAKILHVTR	0.98264	0	0	13.192	0	0	0	0	0	0	0	0	0	0	0	0	0	0	0
B5Y1Y1	B5Y1Y1	ARAA_KLEP3	L-arabinose isomerase (EC 5.3.1.4)	araA KPK_4681	Klebsiella pneumoniae (strain 342)	L-arabinose catabolic process to xylulose 5-phosphate [GO:0019569]	cytoplasm [GO:0005737]	cytoplasm [GO:0005737]; L-arabinose isomerase activity [GO:0008733]; manganese ion binding [GO:0030145]; L-arabinose catabolic process to xylulose 5-phosphate [GO:0019569]	L-arabinose isomerase activity [GO:0008733]; manganese ion binding [GO:0030145]	GO:0005737; GO:0008733; GO:0019569; GO:0030145	PATHWAY: Carbohydrate degradation; L-arabinose degradation via L-ribulose; D-xylulose 5-phosphate from L-arabinose (bacterial route): step 1/3. {ECO:0000255|HAMAP-Rule:MF_00519}.	DALRWNEVYYSSKR	1.0275	0	0	0	0	0	0	0	0	0	0	0	0	11.3832	0	0	0	0	0
B5Y1Y4	B5Y1Y4	RAPA_KLEP3	RNA polymerase-associated protein RapA (EC 3.6.4.-) (ATP-dependent helicase HepA)	rapA KPK_4684	Klebsiella pneumoniae (strain 342)	regulation of transcription, DNA-templated [GO:0006355]		ATP binding [GO:0005524]; ATP-dependent chromatin remodeler activity [GO:0140658]; DNA binding [GO:0003677]; helicase activity [GO:0004386]; hydrolase activity, acting on acid anhydrides [GO:0016817]; regulation of transcription, DNA-templated [GO:0006355]	ATP binding [GO:0005524]; ATP-dependent chromatin remodeler activity [GO:0140658]; DNA binding [GO:0003677]; helicase activity [GO:0004386]; hydrolase activity, acting on acid anhydrides [GO:0016817]	GO:0003677; GO:0004386; GO:0005524; GO:0006355; GO:0016817; GO:0140658		AQLEQGRDR	0.98557	13.2605	12.7862	12.679	0	16.2246	0	13.9378	14.5085	0	0	12.0828	0	0	0	0	0	0	0
B5Y1Z5	B5Y1Z5	APAG_KLEP3	Protein ApaG	apaG KPK_4695	Klebsiella pneumoniae (strain 342)							IEIPVFR	0.98516	0	0	0	0	0	0	0	0	0	0	0	0	12.9669	13.3986	14.0165	0	0	0
B5Y1Z6	B5Y1Z6	APAH_KLEP3	Bis(5'-nucleosyl)-tetraphosphatase, symmetrical (EC 3.6.1.41) (Ap4A hydrolase) (Diadenosine 5',5'''-P1,P4-tetraphosphate pyrophosphohydrolase) (Diadenosine tetraphosphatase)	apaH KPK_4696	Klebsiella pneumoniae (strain 342)			bis(5'-nucleosyl)-tetraphosphatase (symmetrical) activity [GO:0008803]	bis(5'-nucleosyl)-tetraphosphatase (symmetrical) activity [GO:0008803]	GO:0008803		FISNAFTRMR	1.013	13.4771	13.2884	13.784	0	0	0	0	0	0	0	0	0	0	0	0	10.0926	0	0
B5Y1Z8	B5Y1Z8	KEFC_KLEP3	Glutathione-regulated potassium-efflux system protein KefC (K(+)/H(+) antiporter)	kefC KPK_4698	Klebsiella pneumoniae (strain 342)	response to methylglyoxal [GO:0051595]	integral component of plasma membrane [GO:0005887]	integral component of plasma membrane [GO:0005887]; enzyme binding [GO:0019899]; glutathione-regulated potassium exporter activity [GO:0015503]; solute:proton antiporter activity [GO:0015299]; toxic substance binding [GO:0015643]; response to methylglyoxal [GO:0051595]	enzyme binding [GO:0019899]; glutathione-regulated potassium exporter activity [GO:0015503]; solute:proton antiporter activity [GO:0015299]; toxic substance binding [GO:0015643]	GO:0005887; GO:0015299; GO:0015503; GO:0015643; GO:0019899; GO:0051595		ALTLAVALSMAATPVLLVLLTR	0.87719	0	0	0	0	0	0	0	0	0	0	0	0	0	0	0	13.2626	12.9939	13.5132
B5Y1Z9	B5Y1Z9	KEFF_KLEP3	Glutathione-regulated potassium-efflux system ancillary protein KefF (Quinone oxidoreductase KefF) (EC 1.6.5.2)	kefF KPK_4699	Klebsiella pneumoniae (strain 342)	positive regulation of ion transmembrane transporter activity [GO:0032414]; positive regulation of potassium ion transmembrane transport [GO:1901381]; potassium ion transport [GO:0006813]	plasma membrane [GO:0005886]	plasma membrane [GO:0005886]; FMN binding [GO:0010181]; NADH dehydrogenase (quinone) activity [GO:0050136]; NADPH dehydrogenase (quinone) activity [GO:0008753]; positive regulation of ion transmembrane transporter activity [GO:0032414]; positive regulation of potassium ion transmembrane transport [GO:1901381]; potassium ion transport [GO:0006813]	FMN binding [GO:0010181]; NADH dehydrogenase (quinone) activity [GO:0050136]; NADPH dehydrogenase (quinone) activity [GO:0008753]	GO:0005886; GO:0006813; GO:0008753; GO:0010181; GO:0032414; GO:0050136; GO:1901381		MLEQAGTLEGVEIR	0.8	0	0	0	0	14.1681	0	0	0	0	0	0	0	0	0	0	0	0	0
B5Y210	B5Y210	DAPB_KLEP3	4-hydroxy-tetrahydrodipicolinate reductase (HTPA reductase) (EC 1.17.1.8)	dapB KPK_4710	Klebsiella pneumoniae (strain 342)	diaminopimelate biosynthetic process [GO:0019877]; lysine biosynthetic process via diaminopimelate [GO:0009089]	cytoplasm [GO:0005737]	cytoplasm [GO:0005737]; 4-hydroxy-tetrahydrodipicolinate reductase [GO:0008839]; NAD binding [GO:0051287]; NADP binding [GO:0050661]; oxidoreductase activity, acting on CH or CH2 groups, NAD or NADP as acceptor [GO:0016726]; diaminopimelate biosynthetic process [GO:0019877]; lysine biosynthetic process via diaminopimelate [GO:0009089]	4-hydroxy-tetrahydrodipicolinate reductase [GO:0008839]; NAD binding [GO:0051287]; NADP binding [GO:0050661]; oxidoreductase activity, acting on CH or CH2 groups, NAD or NADP as acceptor [GO:0016726]	GO:0005737; GO:0008839; GO:0009089; GO:0016726; GO:0019877; GO:0050661; GO:0051287	PATHWAY: Amino-acid biosynthesis; L-lysine biosynthesis via DAP pathway; (S)-tetrahydrodipicolinate from L-aspartate: step 4/4. {ECO:0000255|HAMAP-Rule:MF_00102}.	AGDIVGEHTAMFADIGER	0.94737	0	0	0	0	0	0	0	0	0	0	0	0	13.9388	13.4209	13.2008	0	0	0
B5Y232	B5Y232	ISPH_KLEP3	4-hydroxy-3-methylbut-2-enyl diphosphate reductase (HMBPP reductase) (EC 1.17.7.4)	ispH KPK_4732	Klebsiella pneumoniae (strain 342)	dimethylallyl diphosphate biosynthetic process [GO:0050992]; isopentenyl diphosphate biosynthetic process, methylerythritol 4-phosphate pathway [GO:0019288]; terpenoid biosynthetic process [GO:0016114]		4 iron, 4 sulfur cluster binding [GO:0051539]; 4-hydroxy-3-methylbut-2-en-1-yl diphosphate reductase activity [GO:0051745]; metal ion binding [GO:0046872]; dimethylallyl diphosphate biosynthetic process [GO:0050992]; isopentenyl diphosphate biosynthetic process, methylerythritol 4-phosphate pathway [GO:0019288]; terpenoid biosynthetic process [GO:0016114]	4 iron, 4 sulfur cluster binding [GO:0051539]; 4-hydroxy-3-methylbut-2-en-1-yl diphosphate reductase activity [GO:0051745]; metal ion binding [GO:0046872]	GO:0016114; GO:0019288; GO:0046872; GO:0050992; GO:0051539; GO:0051745	PATHWAY: Isoprenoid biosynthesis; dimethylallyl diphosphate biosynthesis; dimethylallyl diphosphate from (2E)-4-hydroxy-3-methylbutenyl diphosphate: step 1/1. {ECO:0000255|HAMAP-Rule:MF_00191}.; PATHWAY: Isoprenoid biosynthesis; isopentenyl diphosphate biosynthesis via DXP pathway; isopentenyl diphosphate from 1-deoxy-D-xylulose 5-phosphate: step 6/6. {ECO:0000255|HAMAP-Rule:MF_00191}.	LQELGGGEAVPLEGREENIVFEVPKELR	0.99394	0	0	0	0	0	0	0	0	0	13.9375	11.8842	0	0	0	11.113	0	0	0
B5Y235	B5Y235	SYI_KLEP3	Isoleucine--tRNA ligase (EC 6.1.1.5) (Isoleucyl-tRNA synthetase) (IleRS)	ileS KPK_4735	Klebsiella pneumoniae (strain 342)	isoleucyl-tRNA aminoacylation [GO:0006428]	cytoplasm [GO:0005737]	cytoplasm [GO:0005737]; aminoacyl-tRNA editing activity [GO:0002161]; ATP binding [GO:0005524]; isoleucine-tRNA ligase activity [GO:0004822]; tRNA binding [GO:0000049]; zinc ion binding [GO:0008270]; isoleucyl-tRNA aminoacylation [GO:0006428]	aminoacyl-tRNA editing activity [GO:0002161]; ATP binding [GO:0005524]; isoleucine-tRNA ligase activity [GO:0004822]; tRNA binding [GO:0000049]; zinc ion binding [GO:0008270]	GO:0000049; GO:0002161; GO:0004822; GO:0005524; GO:0005737; GO:0006428; GO:0008270		DFIRLGVLGDWSRPYLTMDFK	0.97177	15.1261	15.464	15.4809	12.9902	0	14.0802	0	0	0	14.4609	0	14.5386	15.7398	15.2179	15.0129	13.5523	13.6857	14.6713
B5Y242	B5Y242	DNAK_KLEP3	Chaperone protein DnaK (HSP70) (Heat shock 70 kDa protein) (Heat shock protein 70)	dnaK KPK_4742	Klebsiella pneumoniae (strain 342)			ATP binding [GO:0005524]; ATP-dependent protein folding chaperone [GO:0140662]; unfolded protein binding [GO:0051082]	ATP binding [GO:0005524]; ATP-dependent protein folding chaperone [GO:0140662]; unfolded protein binding [GO:0051082]	GO:0005524; GO:0051082; GO:0140662		IAGLEVK	1.0022	16.84	15.8054	16.5256	0	0	13.4656	0	12.3683	11.4062	12.7587	13.4875	13.4742	0	0	13.2712	12.5398	12.0844	0
B5Y254	B5Y254	KHSE_KLEP3	Homoserine kinase (HK) (HSK) (EC 2.7.1.39)	thrB KPK_4754	Klebsiella pneumoniae (strain 342)	phosphorylation [GO:0016310]; threonine biosynthetic process [GO:0009088]	cytoplasm [GO:0005737]	cytoplasm [GO:0005737]; ATP binding [GO:0005524]; homoserine kinase activity [GO:0004413]; phosphorylation [GO:0016310]; threonine biosynthetic process [GO:0009088]	ATP binding [GO:0005524]; homoserine kinase activity [GO:0004413]	GO:0004413; GO:0005524; GO:0005737; GO:0009088; GO:0016310	PATHWAY: Amino-acid biosynthesis; L-threonine biosynthesis; L-threonine from L-aspartate: step 4/5. {ECO:0000255|HAMAP-Rule:MF_00384}.	LMKDVIAEPYR	1.0441	0	0	0	0	0	0	15.2002	0	0	0	0	0	0	0	0	0	0	0
B5Y264	B5Y264	GPMB_KLEP3	Probable phosphoglycerate mutase GpmB (EC 5.4.2.-) (PGAM) (Phosphoglyceromutase)	gpmB KPK_4763	Klebsiella pneumoniae (strain 342)	glycolytic process [GO:0006096]		phosphoglycerate mutase activity [GO:0004619]; glycolytic process [GO:0006096]	phosphoglycerate mutase activity [GO:0004619]	GO:0004619; GO:0006096	PATHWAY: Carbohydrate degradation; glycolysis; pyruvate from D-glyceraldehyde 3-phosphate: step 3/5. {ECO:0000255|HAMAP-Rule:MF_01040}.	MLQVYLVRHGETQWNAER	0.98974	0	0	0	0	0	0	15.4866	14.584	14.8737	0	14.7863	0	0	0	0	0	0	11.5519
B5Y266	B5Y266	TRPR_KLEP3	Trp operon repressor	trpR KPK_4765	Klebsiella pneumoniae (strain 342)	negative regulation of transcription, DNA-templated [GO:0045892]	cytoplasm [GO:0005737]	cytoplasm [GO:0005737]; DNA-binding transcription factor activity [GO:0003700]; sequence-specific DNA binding [GO:0043565]; negative regulation of transcription, DNA-templated [GO:0045892]	DNA-binding transcription factor activity [GO:0003700]; sequence-specific DNA binding [GO:0043565]	GO:0003700; GO:0005737; GO:0043565; GO:0045892		EALGTRVR	1.0391	0	0	0	0	11.4739	0	0	0	0	0	0	0	13.8142	13.2209	0	0	0	0
B5Y274	B5Y274	DEOD_KLEP3	Purine nucleoside phosphorylase DeoD-type (PNP) (EC 2.4.2.1)	deoD KPK_4774	Klebsiella pneumoniae (strain 342)	nucleoside catabolic process [GO:0009164]; purine nucleoside metabolic process [GO:0042278]	cytoplasm [GO:0005737]	cytoplasm [GO:0005737]; purine-nucleoside phosphorylase activity [GO:0004731]; nucleoside catabolic process [GO:0009164]; purine nucleoside metabolic process [GO:0042278]	purine-nucleoside phosphorylase activity [GO:0004731]	GO:0004731; GO:0005737; GO:0009164; GO:0042278		ELITDFGVK	0.98384	0	0	0	0	0	0	16.081	16.0865	15.8279	0	0	14.7412	0	0	0	0	0	0
B5Y275	B5Y275	DEOB_KLEP3	Phosphopentomutase (EC 5.4.2.7) (Phosphodeoxyribomutase)	deoB KPK_4775	Klebsiella pneumoniae (strain 342)	5-phosphoribose 1-diphosphate biosynthetic process [GO:0006015]; cellular metabolic compound salvage [GO:0043094]; deoxyribonucleotide catabolic process [GO:0009264]	cytoplasm [GO:0005737]	cytoplasm [GO:0005737]; magnesium ion binding [GO:0000287]; manganese ion binding [GO:0030145]; phosphopentomutase activity [GO:0008973]; 5-phosphoribose 1-diphosphate biosynthetic process [GO:0006015]; cellular metabolic compound salvage [GO:0043094]; deoxyribonucleotide catabolic process [GO:0009264]	magnesium ion binding [GO:0000287]; manganese ion binding [GO:0030145]; phosphopentomutase activity [GO:0008973]	GO:0000287; GO:0005737; GO:0006015; GO:0008973; GO:0009264; GO:0030145; GO:0043094	PATHWAY: Metabolic intermediate biosynthesis; 5-phospho-alpha-D-ribose 1-diphosphate biosynthesis; 5-phospho-alpha-D-ribose 1-diphosphate from D-ribose 5-phosphate (route II): step 1/3. {ECO:0000255|HAMAP-Rule:MF_00740}.	RDVAGYAAGLELFDR	0.94574	0	0	0	0	12.9933	0	0	0	0	0	0	0	0	0	0	12.5877	0	0
B5Y276	B5Y276	TYPH_KLEP3	Thymidine phosphorylase (EC 2.4.2.4) (TdRPase)	deoA KPK_4776	Klebsiella pneumoniae (strain 342)	pyrimidine nucleobase metabolic process [GO:0006206]; thymidine metabolic process [GO:0046104]		1,4-alpha-oligoglucan phosphorylase activity [GO:0004645]; pyrimidine-nucleoside phosphorylase activity [GO:0016154]; thymidine phosphorylase activity [GO:0009032]; pyrimidine nucleobase metabolic process [GO:0006206]; thymidine metabolic process [GO:0046104]	1,4-alpha-oligoglucan phosphorylase activity [GO:0004645]; pyrimidine-nucleoside phosphorylase activity [GO:0016154]; thymidine phosphorylase activity [GO:0009032]	GO:0004645; GO:0006206; GO:0009032; GO:0016154; GO:0046104	PATHWAY: Pyrimidine metabolism; dTMP biosynthesis via salvage pathway; dTMP from thymine: step 1/2. {ECO:0000255|HAMAP-Rule:MF_01628}.	DGHALSDEEIR	0.98469	12.3379	12.8691	0	14.5319	0	14.3364	0	12.7683	0	11.97	0	0	0	0	13.2598	13.943	0	13.8246
B5Y277	B5Y277	DEOC_KLEP3	Deoxyribose-phosphate aldolase (DERA) (EC 4.1.2.4) (2-deoxy-D-ribose 5-phosphate aldolase) (Phosphodeoxyriboaldolase) (Deoxyriboaldolase)	deoC KPK_4777	Klebsiella pneumoniae (strain 342)	carbohydrate catabolic process [GO:0016052]; deoxyribonucleotide catabolic process [GO:0009264]; deoxyribose phosphate catabolic process [GO:0046386]	cytoplasm [GO:0005737]	cytoplasm [GO:0005737]; deoxyribose-phosphate aldolase activity [GO:0004139]; carbohydrate catabolic process [GO:0016052]; deoxyribonucleotide catabolic process [GO:0009264]; deoxyribose phosphate catabolic process [GO:0046386]	deoxyribose-phosphate aldolase activity [GO:0004139]	GO:0004139; GO:0005737; GO:0009264; GO:0016052; GO:0046386	PATHWAY: Carbohydrate degradation; 2-deoxy-D-ribose 1-phosphate degradation; D-glyceraldehyde 3-phosphate and acetaldehyde from 2-deoxy-alpha-D-ribose 1-phosphate: step 2/2. {ECO:0000255|HAMAP-Rule:MF_00592}.	TSTGKVPVNATPESAR	0.96183	0	16.4159	16.087	0	0	0	0	0	0	0	0	0	0	14.2451	0	0	0	0
B5Y282	B5Y282	RF3_KLEP3	Peptide chain release factor 3 (RF-3)	prfC KPK_4782	Klebsiella pneumoniae (strain 342)	regulation of translational termination [GO:0006449]	cytoplasm [GO:0005737]	cytoplasm [GO:0005737]; GTP binding [GO:0005525]; GTPase activity [GO:0003924]; translation release factor activity, codon specific [GO:0016149]; regulation of translational termination [GO:0006449]	GTP binding [GO:0005525]; GTPase activity [GO:0003924]; translation release factor activity, codon specific [GO:0016149]	GO:0003924; GO:0005525; GO:0005737; GO:0006449; GO:0016149		DTPILTFMNK	0.97008	0	15.7134	14.5944	0	12.8489	0	13.8346	13.1866	12.9096	15.036	0	0	15.301	15.0759	14.4519	0	0	0
B5Y299	B5Y299	DNAT_KLEP3	Primosomal protein 1 (Primosomal protein I)	dnaT KPK_4802	Klebsiella pneumoniae (strain 342)	DNA replication, synthesis of RNA primer [GO:0006269]	primosome complex [GO:1990077]	primosome complex [GO:1990077]; DNA replication, synthesis of RNA primer [GO:0006269]		GO:0006269; GO:1990077		DVNSVSEPDSHIPRGFRG	1	11.1813	0	0	13.7754	0	0	0	0	0	0	0	0	0	0	0	0	0	0
B5Y2S3	B5Y2S3	IOLE_KLEP3	Inosose dehydratase (EC 4.2.1.44) (2-keto-myo-inositol dehydratase) (2KMI dehydratase)	iolE KPK_4988	Klebsiella pneumoniae (strain 342)	inositol catabolic process [GO:0019310]		manganese ion binding [GO:0030145]; myo-inosose-2 dehydratase activity [GO:0050114]; inositol catabolic process [GO:0019310]	manganese ion binding [GO:0030145]; myo-inosose-2 dehydratase activity [GO:0050114]	GO:0019310; GO:0030145; GO:0050114		VAEGYNTLGRLAAEK	0	0	0	0	0	0	0	0	12.8593	0	0	0	0	0	0	0	14.3269	0	0
B5Y2S5	B5Y2S5	IOLG_KLEP3	Inositol 2-dehydrogenase (EC 1.1.1.18) (Myo-inositol 2-dehydrogenase) (MI 2-dehydrogenase)	iolG KPK_4990	Klebsiella pneumoniae (strain 342)	inositol catabolic process [GO:0019310]		inositol 2-dehydrogenase activity [GO:0050112]; nucleotide binding [GO:0000166]; inositol catabolic process [GO:0019310]	inositol 2-dehydrogenase activity [GO:0050112]; nucleotide binding [GO:0000166]	GO:0000166; GO:0019310; GO:0050112		FPRSTSHTHAR	0.98499	15.3687	13.9224	15.0195	0	0	12.8122	0	0	0	0	13.5465	0	0	0	0	13.8432	0	13.7148
B5Y2T8	B5Y2T8	AMPA_KLEP3	Probable cytosol aminopeptidase (EC 3.4.11.1) (Leucine aminopeptidase) (LAP) (EC 3.4.11.10) (Leucyl aminopeptidase)	pepA KPK_5003	Klebsiella pneumoniae (strain 342)	proteolysis [GO:0006508]	cytoplasm [GO:0005737]	cytoplasm [GO:0005737]; manganese ion binding [GO:0030145]; metalloaminopeptidase activity [GO:0070006]; proteolysis [GO:0006508]	manganese ion binding [GO:0030145]; metalloaminopeptidase activity [GO:0070006]	GO:0005737; GO:0006508; GO:0030145; GO:0070006		EFSVKSGSPEK	0.97876	14.7068	13.4986	13.7936	14.065	14.0802	0	11.4585	0	12.7209	13.1016	0	14.1557	15.4913	14.6867	15.1958	14.5092	14.8599	14.1209
B5Y2W8	B5Y2W8	Y5034_KLEP3	UPF0307 protein KPK_5034	KPK_5034	Klebsiella pneumoniae (strain 342)							HNQQVALFHK	0.99887	0	13.7698	0	12.1177	11.1098	0	0	0	0	0	0	0	0	0	0	0	0	0
B5Y2X3	B5Y2X3	F16PA_KLEP3	Fructose-1,6-bisphosphatase class 1 (FBPase class 1) (EC 3.1.3.11) (D-fructose-1,6-bisphosphate 1-phosphohydrolase class 1)	fbp KPK_5039	Klebsiella pneumoniae (strain 342)	gluconeogenesis [GO:0006094]	cytoplasm [GO:0005737]	cytoplasm [GO:0005737]; fructose 1,6-bisphosphate 1-phosphatase activity [GO:0042132]; magnesium ion binding [GO:0000287]; gluconeogenesis [GO:0006094]	fructose 1,6-bisphosphate 1-phosphatase activity [GO:0042132]; magnesium ion binding [GO:0000287]	GO:0000287; GO:0005737; GO:0006094; GO:0042132	PATHWAY: Carbohydrate biosynthesis; gluconeogenesis. {ECO:0000255|HAMAP-Rule:MF_01855}.	GNTYSINEGNYIKFPQGVK	0.98569	14.2458	14.3713	13.9452	0	0	14.6877	0	0	0	14.4015	14.6666	13.3028	13.6833	15.0001	13.9371	14.7334	12.539	15.0425
B5Y301	B5Y301	YTFE_KLEP3	Iron-sulfur cluster repair protein YtfE	ytfE KPK_5067	Klebsiella pneumoniae (strain 342)	protein repair [GO:0030091]; response to nitrosative stress [GO:0051409]; response to oxidative stress [GO:0006979]	cytoplasm [GO:0005737]	cytoplasm [GO:0005737]; metal ion binding [GO:0046872]; protein repair [GO:0030091]; response to nitrosative stress [GO:0051409]; response to oxidative stress [GO:0006979]	metal ion binding [GO:0046872]	GO:0005737; GO:0006979; GO:0030091; GO:0046872; GO:0051409		DWRAAPLPEIIDHIIVRYHDR	1.0106	0	0	0	13.5166	0	0	0	0	0	0	0	0	0	0	0	0	0	12.6566
B5Y305	B5Y305	RL9_KLEP3	50S ribosomal protein L9	rplI KPK_5071	Klebsiella pneumoniae (strain 342)	translation [GO:0006412]	ribosome [GO:0005840]	ribosome [GO:0005840]; rRNA binding [GO:0019843]; structural constituent of ribosome [GO:0003735]; translation [GO:0006412]	rRNA binding [GO:0019843]; structural constituent of ribosome [GO:0003735]	GO:0003735; GO:0005840; GO:0006412; GO:0019843		LADVLSAAEAR	0	0	0	0	0	0	14.7157	0	0	0	0	0	0	0	0	0	0	0	0
B5Y306	B5Y306	RS18_KLEP3	30S ribosomal protein S18	rpsR KPK_5072	Klebsiella pneumoniae (strain 342)	translation [GO:0006412]	ribosome [GO:0005840]	ribosome [GO:0005840]; rRNA binding [GO:0019843]; structural constituent of ribosome [GO:0003735]; translation [GO:0006412]	rRNA binding [GO:0019843]; structural constituent of ribosome [GO:0003735]	GO:0003735; GO:0005840; GO:0006412; GO:0019843		FTAEGVQEIDYKDIATLK	1.0467	0	0	0	0	0	0	0	0	0	0	0	0	0	0	0	12.6316	13.2695	13.8326
B5Y307	B5Y307	RS6_KLEP3	30S ribosomal protein S6	rpsF KPK_5073	Klebsiella pneumoniae (strain 342)	translation [GO:0006412]	ribosome [GO:0005840]	ribosome [GO:0005840]; rRNA binding [GO:0019843]; structural constituent of ribosome [GO:0003735]; translation [GO:0006412]	rRNA binding [GO:0019843]; structural constituent of ribosome [GO:0003735]	GO:0003735; GO:0005840; GO:0006412; GO:0019843		FNDAVIRSMVMRTK	0.99119	0	0	0	11.6724	0	0	0	0	0	0	0	0	0	0	0	13.556	13.842	13.7541
B5Y324	B5Y324	NSRR_KLEP3	HTH-type transcriptional repressor NsrR	nsrR KPK_5090	Klebsiella pneumoniae (strain 342)	negative regulation of transcription, DNA-templated [GO:0045892]		2 iron, 2 sulfur cluster binding [GO:0051537]; DNA-binding transcription factor activity [GO:0003700]; double-stranded DNA binding [GO:0003690]; iron ion binding [GO:0005506]; negative regulation of transcription, DNA-templated [GO:0045892]	2 iron, 2 sulfur cluster binding [GO:0051537]; DNA-binding transcription factor activity [GO:0003700]; double-stranded DNA binding [GO:0003690]; iron ion binding [GO:0005506]	GO:0003690; GO:0003700; GO:0005506; GO:0045892; GO:0051537		GKNGGIRLGKPAGQIR	0.7907	0	11.3391	11.6725	0	0	13.5787	0	0	0	0	12.7067	0	0	0	0	0	14.386	0
B5Y325	B5Y325	PURA_KLEP3	Adenylosuccinate synthetase (AMPSase) (AdSS) (EC 6.3.4.4) (IMP--aspartate ligase)	purA KPK_5091	Klebsiella pneumoniae (strain 342)	'de novo' AMP biosynthetic process [GO:0044208]	cytoplasm [GO:0005737]	cytoplasm [GO:0005737]; adenylosuccinate synthase activity [GO:0004019]; GTP binding [GO:0005525]; magnesium ion binding [GO:0000287]; 'de novo' AMP biosynthetic process [GO:0044208]	adenylosuccinate synthase activity [GO:0004019]; GTP binding [GO:0005525]; magnesium ion binding [GO:0000287]	GO:0000287; GO:0004019; GO:0005525; GO:0005737; GO:0044208	PATHWAY: Purine metabolism; AMP biosynthesis via de novo pathway; AMP from IMP: step 1/2. {ECO:0000255|HAMAP-Rule:MF_00011}.	GKIVDLLTER	0.99785	18.3892	17.8202	18.3258	0	0	18.3731	0	0	0	0	13.4815	14.2774	0	0	0	0	0	0
B5Y341	B5Y341	RSGA_KLEP3	Small ribosomal subunit biogenesis GTPase RsgA (EC 3.6.1.-)	rsgA KPK_5110	Klebsiella pneumoniae (strain 342)	ribosomal small subunit biogenesis [GO:0042274]	cytoplasm [GO:0005737]	cytoplasm [GO:0005737]; GTP binding [GO:0005525]; GTPase activity [GO:0003924]; metal ion binding [GO:0046872]; rRNA binding [GO:0019843]; ribosomal small subunit biogenesis [GO:0042274]	GTP binding [GO:0005525]; GTPase activity [GO:0003924]; metal ion binding [GO:0046872]; rRNA binding [GO:0019843]	GO:0003924; GO:0005525; GO:0005737; GO:0019843; GO:0042274; GO:0046872		EFGLWHLEAEQITHGFVEFHDYLGHCK	0.97263	16.6324	16.4427	16.1342	12.7779	12.1371	14.5614	15.7874	15.7795	14.0143	16.0114	16.4006	0	14.3795	0	14.3762	0	0	0
B5Y342	B5Y342	PSD_KLEP3	Phosphatidylserine decarboxylase proenzyme (EC 4.1.1.65) [Cleaved into: Phosphatidylserine decarboxylase alpha chain; Phosphatidylserine decarboxylase beta chain]	psd KPK_5111	Klebsiella pneumoniae (strain 342)	phosphatidylethanolamine biosynthetic process [GO:0006646]	plasma membrane [GO:0005886]	plasma membrane [GO:0005886]; phosphatidylserine decarboxylase activity [GO:0004609]; phosphatidylethanolamine biosynthetic process [GO:0006646]	phosphatidylserine decarboxylase activity [GO:0004609]	GO:0004609; GO:0005886; GO:0006646	PATHWAY: Phospholipid metabolism; phosphatidylethanolamine biosynthesis; phosphatidylethanolamine from CDP-diacylglycerol: step 2/2. {ECO:0000255|HAMAP-Rule:MF_00662}.	RWTWPAGDSEGSVALLK	1.0054	0	0	13.4529	0	0	0	0	0	0	0	0	12.4728	0	0	0	0	0	0
B5Y345	B5Y345	EPMA_KLEP3	Elongation factor P--(R)-beta-lysine ligase (EF-P--(R)-beta-lysine ligase) (EC 6.3.1.-) (EF-P post-translational modification enzyme A) (EF-P-lysine lysyltransferase)	epmA yjeA KPK_5114	Klebsiella pneumoniae (strain 342)	lysyl-tRNA aminoacylation [GO:0006430]; protein-lysine lysylation [GO:0071915]	cytoplasm [GO:0005737]	cytoplasm [GO:0005737]; acid-ammonia (or amide) ligase activity [GO:0016880]; ATP binding [GO:0005524]; lysine-tRNA ligase activity [GO:0004824]; lysyl-tRNA aminoacylation [GO:0006430]; protein-lysine lysylation [GO:0071915]	acid-ammonia (or amide) ligase activity [GO:0016880]; ATP binding [GO:0005524]; lysine-tRNA ligase activity [GO:0004824]	GO:0004824; GO:0005524; GO:0005737; GO:0006430; GO:0016880; GO:0071915		HLDIDPLSADKTQLR	1.0072	0	12.7565	0	14.1524	0	12.5734	0	0	0	0	0	0	0	0	0	13.4724	0	14.3254
B5Y348	B5Y348	FRDC_KLEP3	Fumarate reductase subunit C (Fumarate reductase 15 kDa hydrophobic protein) (Quinol-fumarate reductase subunit C) (QFR subunit C)	frdC KPK_5117	Klebsiella pneumoniae (strain 342)		integral component of membrane [GO:0016021]; plasma membrane fumarate reductase complex [GO:0045284]	integral component of membrane [GO:0016021]; plasma membrane fumarate reductase complex [GO:0045284]; succinate dehydrogenase activity [GO:0000104]	succinate dehydrogenase activity [GO:0000104]	GO:0000104; GO:0016021; GO:0045284		KPYVRPMTSTWWKK	1.0244	0	0	0	0	13.0672	13.7879	0	0	0	0	0	0	0	0	0	0	0	0
B5Y368	B5Y368	CH60_KLEP3	Chaperonin GroEL (EC 5.6.1.7) (60 kDa chaperonin) (Chaperonin-60) (Cpn60)	groEL groL KPK_5137	Klebsiella pneumoniae (strain 342)	protein refolding [GO:0042026]	cytoplasm [GO:0005737]	cytoplasm [GO:0005737]; ATP binding [GO:0005524]; ATP-dependent protein folding chaperone [GO:0140662]; isomerase activity [GO:0016853]; unfolded protein binding [GO:0051082]; protein refolding [GO:0042026]	ATP binding [GO:0005524]; ATP-dependent protein folding chaperone [GO:0140662]; isomerase activity [GO:0016853]; unfolded protein binding [GO:0051082]	GO:0005524; GO:0005737; GO:0016853; GO:0042026; GO:0051082; GO:0140662		APGFGDR	0	17.251	17.2817	17.6915	14.5936	16.6029	18.1402	13.8032	14.3083	15.2044	17.8449	16.2934	17.1044	18.0631	18.4352	16.8532	19.0974	19.2433	19.3754
B5Y369	B5Y369	CH10_KLEP3	Co-chaperonin GroES (10 kDa chaperonin) (Chaperonin-10) (Cpn10)	groES groS KPK_5138	Klebsiella pneumoniae (strain 342)		cytoplasm [GO:0005737]	cytoplasm [GO:0005737]; ATP binding [GO:0005524]; ATP-dependent protein folding chaperone [GO:0140662]	ATP binding [GO:0005524]; ATP-dependent protein folding chaperone [GO:0140662]	GO:0005524; GO:0005737; GO:0140662		EVETKSAGGIVLTGSAAAK	0	15.2552	0	0	0	0	13.1069	0	10.7206	0	13.7961	0	14.1197	0	0	0	0	12.5809	12.1814
O52715	O52715	TUS_KLEPO	DNA replication terminus site-binding protein (Ter-binding protein)	tus	Klebsiella pneumoniae subsp. ozaenae	DNA replication termination [GO:0006274]	cytoplasm [GO:0005737]	cytoplasm [GO:0005737]; DNA binding [GO:0003677]; DNA replication termination [GO:0006274]	DNA binding [GO:0003677]	GO:0003677; GO:0005737; GO:0006274		AVPPWTREQWQSK	1.0072	0	0	0	0	0	0	12.9842	11.9964	0	18.2269	15.5697	17.6993	18.5443	16.429	17.0653	12.7744	14.9299	14.386
P10045	P10045	NRLB_KLEPO	Nitrilase, bromoxynil-specific (EC 3.5.5.1)	bxn	Klebsiella pneumoniae subsp. ozaenae	nitrogen compound metabolic process [GO:0006807]; response to herbicide [GO:0009635]		indole-3-acetonitrile nitrilase activity [GO:0080061]; nitrogen compound metabolic process [GO:0006807]; response to herbicide [GO:0009635]	indole-3-acetonitrile nitrilase activity [GO:0080061]	GO:0006807; GO:0009635; GO:0080061		AACEPDEGDREVVISTAIGVLPRYCGHS	1.0056	0	14.556	13.6734	12.9231	12.4501	0	0	0	0	13.4872	12.3296	0	13.1539	13.5132	13.2594	12.2856	0	0
A6T4E6	A6T4E6	Y006_KLEP7	UPF0246 protein KPN78578_00060	KPN78578_00060 KPN_00006	Klebsiella pneumoniae subsp. pneumoniae (strain ATCC 700721 / MGH 78578)							LNQALRDQGDDIVINLASDEYFK	0.99545	13.3292	13.3768	0	0	0	0	0	0	0	0	0	0	0	0	0	0	0	0
A6T4F5	A6T4F5	DNAJ_KLEP7	Chaperone protein DnaJ	dnaJ KPN78578_00150 KPN_00015	Klebsiella pneumoniae subsp. pneumoniae (strain ATCC 700721 / MGH 78578)	DNA replication [GO:0006260]; protein folding [GO:0006457]; response to heat [GO:0009408]	cytoplasm [GO:0005737]	cytoplasm [GO:0005737]; ATP binding [GO:0005524]; heat shock protein binding [GO:0031072]; unfolded protein binding [GO:0051082]; zinc ion binding [GO:0008270]; DNA replication [GO:0006260]; protein folding [GO:0006457]; response to heat [GO:0009408]	ATP binding [GO:0005524]; heat shock protein binding [GO:0031072]; unfolded protein binding [GO:0051082]; zinc ion binding [GO:0008270]	GO:0005524; GO:0005737; GO:0006260; GO:0006457; GO:0008270; GO:0009408; GO:0031072; GO:0051082		DPCNKCHGHGRVEK	1.0022	13.1852	0	13.66	13.6746	12.1385	12.9264	0	12.8086	0	0	0	13.3142	12.9334	14.1194	14.4161	14.0018	14.0594	0
A6T4I3	A6T4I3	KEFC_KLEP7	Glutathione-regulated potassium-efflux system protein KefC (K(+)/H(+) antiporter)	kefC KPN78578_00430 KPN_00044	Klebsiella pneumoniae subsp. pneumoniae (strain ATCC 700721 / MGH 78578)	response to methylglyoxal [GO:0051595]	integral component of plasma membrane [GO:0005887]	integral component of plasma membrane [GO:0005887]; enzyme binding [GO:0019899]; glutathione-regulated potassium exporter activity [GO:0015503]; solute:proton antiporter activity [GO:0015299]; toxic substance binding [GO:0015643]; response to methylglyoxal [GO:0051595]	enzyme binding [GO:0019899]; glutathione-regulated potassium exporter activity [GO:0015503]; solute:proton antiporter activity [GO:0015299]; toxic substance binding [GO:0015643]	GO:0005887; GO:0015299; GO:0015503; GO:0015643; GO:0019899; GO:0051595		DVDHYIQLR	0.9709	0	13.641	15.0361	0	0	13.7215	0	11.5555	12.7658	0	0	13.1392	0	0	13.4813	0	0	13.6342
A6T4I5	A6T4I5	APAH_KLEP7	Bis(5'-nucleosyl)-tetraphosphatase, symmetrical (EC 3.6.1.41) (Ap4A hydrolase) (Diadenosine 5',5'''-P1,P4-tetraphosphate pyrophosphohydrolase) (Diadenosine tetraphosphatase)	apaH KPN78578_00450 KPN_00046	Klebsiella pneumoniae subsp. pneumoniae (strain ATCC 700721 / MGH 78578)			bis(5'-nucleosyl)-tetraphosphatase (symmetrical) activity [GO:0008803]	bis(5'-nucleosyl)-tetraphosphatase (symmetrical) activity [GO:0008803]	GO:0008803		DRLKPLLEAPDADELLNWLR	0.98743	0	0	17.001	0	0	0	0	0	0	14.5843	0	0	0	0	0	13.6077	13.5744	14.1246
A6T4I7	A6T4I7	RSMA_KLEP7	Ribosomal RNA small subunit methyltransferase A (EC 2.1.1.182) (16S rRNA (adenine(1518)-N(6)/adenine(1519)-N(6))-dimethyltransferase) (16S rRNA dimethyladenosine transferase) (16S rRNA dimethylase) (S-adenosylmethionine-6-N', N'-adenosyl(rRNA) dimethyltransferase)	rsmA ksgA KPN78578_00470 KPN_00048	Klebsiella pneumoniae subsp. pneumoniae (strain ATCC 700721 / MGH 78578)		cytoplasm [GO:0005737]	cytoplasm [GO:0005737]; 16S rRNA (adenine(1518)-N(6)/adenine(1519)-N(6))-dimethyltransferase activity [GO:0052908]; RNA binding [GO:0003723]	16S rRNA (adenine(1518)-N(6)/adenine(1519)-N(6))-dimethyltransferase activity [GO:0052908]; RNA binding [GO:0003723]	GO:0003723; GO:0005737; GO:0052908		EVVNRLVAGPNSK	0.98991	0	0	0	11.3023	0	0	0	0	0	0	0	0	0	0	0	0	14.0033	13.6521
A6T4K0	A6T4K0	ARAA_KLEP7	L-arabinose isomerase (EC 5.3.1.4)	araA KPN78578_00600 KPN_00061	Klebsiella pneumoniae subsp. pneumoniae (strain ATCC 700721 / MGH 78578)	L-arabinose catabolic process to xylulose 5-phosphate [GO:0019569]	cytoplasm [GO:0005737]	cytoplasm [GO:0005737]; L-arabinose isomerase activity [GO:0008733]; manganese ion binding [GO:0030145]; L-arabinose catabolic process to xylulose 5-phosphate [GO:0019569]	L-arabinose isomerase activity [GO:0008733]; manganese ion binding [GO:0030145]	GO:0005737; GO:0008733; GO:0019569; GO:0030145	PATHWAY: Carbohydrate degradation; L-arabinose degradation via L-ribulose; D-xylulose 5-phosphate from L-arabinose (bacterial route): step 1/3. {ECO:0000255|HAMAP-Rule:MF_00519}.	EAHQRIGGWMR	0.99265	0	0	0	13.2121	12.6173	12.4419	0	0	0	15.2014	13.9496	0	13.8719	13.1319	13.1368	13.5992	14.1586	13.0072
A6T4L7	A6T4L7	LEUC_KLEP7	3-isopropylmalate dehydratase large subunit (EC 4.2.1.33) (Alpha-IPM isomerase) (IPMI) (Isopropylmalate isomerase)	leuC KPN78578_00770 KPN_00078	Klebsiella pneumoniae subsp. pneumoniae (strain ATCC 700721 / MGH 78578)	leucine biosynthetic process [GO:0009098]		3-isopropylmalate dehydratase activity [GO:0003861]; 4 iron, 4 sulfur cluster binding [GO:0051539]; metal ion binding [GO:0046872]; leucine biosynthetic process [GO:0009098]	3-isopropylmalate dehydratase activity [GO:0003861]; 4 iron, 4 sulfur cluster binding [GO:0051539]; metal ion binding [GO:0046872]	GO:0003861; GO:0009098; GO:0046872; GO:0051539	PATHWAY: Amino-acid biosynthesis; L-leucine biosynthesis; L-leucine from 3-methyl-2-oxobutanoate: step 2/4. {ECO:0000255|HAMAP-Rule:MF_01026}.	IQMQELIKNCK	0.98889	14.0339	14.1551	13.2685	0	0	0	12.9084	12.48	12.1602	0	15.0167	0	17.3139	16.5904	16.7521	0	0	0
A6T4M5	A6T4M5	RSMH_KLEP7	Ribosomal RNA small subunit methyltransferase H (EC 2.1.1.199) (16S rRNA m(4)C1402 methyltransferase) (rRNA (cytosine-N(4)-)-methyltransferase RsmH)	rsmH mraW KPN78578_00850 KPN_00086	Klebsiella pneumoniae subsp. pneumoniae (strain ATCC 700721 / MGH 78578)	rRNA base methylation [GO:0070475]	cytoplasm [GO:0005737]	cytoplasm [GO:0005737]; rRNA (cytosine-N4-)-methyltransferase activity [GO:0071424]; rRNA base methylation [GO:0070475]	rRNA (cytosine-N4-)-methyltransferase activity [GO:0071424]	GO:0005737; GO:0070475; GO:0071424		AIVERNRIQPMTR	1	12.8314	11.0176	0	14.3064	13.5762	0	13.7067	14.0971	0	0	0	0	12.7313	0	0	0	0	12.4267
A6T4N0	A6T4N0	MRAY_KLEP7	Phospho-N-acetylmuramoyl-pentapeptide-transferase (EC 2.7.8.13) (UDP-MurNAc-pentapeptide phosphotransferase)	mraY KPN78578_00900 KPN_00091	Klebsiella pneumoniae subsp. pneumoniae (strain ATCC 700721 / MGH 78578)	cell cycle [GO:0007049]; cell division [GO:0051301]; cell wall organization [GO:0071555]; peptidoglycan biosynthetic process [GO:0009252]; regulation of cell shape [GO:0008360]	integral component of membrane [GO:0016021]; plasma membrane [GO:0005886]	integral component of membrane [GO:0016021]; plasma membrane [GO:0005886]; metal ion binding [GO:0046872]; phospho-N-acetylmuramoyl-pentapeptide-transferase activity [GO:0008963]; UDP-N-acetylmuramoyl-L-alanyl-D-glutamyl-meso-2,6-diaminopimelyl-D-alanyl-D-alanine:undecaprenyl-phosphate transferase activity [GO:0051992]; cell cycle [GO:0007049]; cell division [GO:0051301]; cell wall organization […	metal ion binding [GO:0046872]; phospho-N-acetylmuramoyl-pentapeptide-transferase activity [GO:0008963]; UDP-N-acetylmuramoyl-L-alanyl-D-glutamyl-meso-2,6-diaminopimelyl-D-alanyl-D-alanine:undecaprenyl-phosphate transferase activity [GO:0051992]	GO:0005886; GO:0007049; GO:0008360; GO:0008963; GO:0009252; GO:0016021; GO:0046872; GO:0051301; GO:0051992; GO:0071555	PATHWAY: Cell wall biogenesis; peptidoglycan biosynthesis. {ECO:0000255|HAMAP-Rule:MF_00038}.	LAFGQVVRNDGPESHFSK	0.97525	0	0	0	0	0	0	0	11.7813	0	13.3731	0	0	0	0	0	0	12.9447	0
A6T4N4	A6T4N4	MURC_KLEP7	UDP-N-acetylmuramate--L-alanine ligase (EC 6.3.2.8) (UDP-N-acetylmuramoyl-L-alanine synthetase)	murC KPN78578_00940 KPN_00095	Klebsiella pneumoniae subsp. pneumoniae (strain ATCC 700721 / MGH 78578)	cell cycle [GO:0007049]; cell division [GO:0051301]; cell wall organization [GO:0071555]; peptidoglycan biosynthetic process [GO:0009252]; regulation of cell shape [GO:0008360]	cytoplasm [GO:0005737]	cytoplasm [GO:0005737]; ATP binding [GO:0005524]; UDP-N-acetylmuramate-L-alanine ligase activity [GO:0008763]; cell cycle [GO:0007049]; cell division [GO:0051301]; cell wall organization [GO:0071555]; peptidoglycan biosynthetic process [GO:0009252]; regulation of cell shape [GO:0008360]	ATP binding [GO:0005524]; UDP-N-acetylmuramate-L-alanine ligase activity [GO:0008763]	GO:0005524; GO:0005737; GO:0007049; GO:0008360; GO:0008763; GO:0009252; GO:0051301; GO:0071555	PATHWAY: Cell wall biogenesis; peptidoglycan biosynthesis. {ECO:0000255|HAMAP-Rule:MF_00046}.	AAGVHAR	0.99571	0	0	0	0	15.301	0	0	0	0	12.7758	0	0	13.6056	14.2488	13.6669	15.7337	15.837	15.9153
A6T4P6	A6T4P6	GUAC_KLEP7	GMP reductase (EC 1.7.1.7) (Guanosine 5'-monophosphate oxidoreductase) (Guanosine monophosphate reductase)	guaC KPN78578_01060 KPN_00107	Klebsiella pneumoniae subsp. pneumoniae (strain ATCC 700721 / MGH 78578)	purine nucleotide metabolic process [GO:0006163]	GMP reductase complex [GO:1902560]	GMP reductase complex [GO:1902560]; GMP reductase activity [GO:0003920]; metal ion binding [GO:0046872]; purine nucleotide metabolic process [GO:0006163]	GMP reductase activity [GO:0003920]; metal ion binding [GO:0046872]	GO:0003920; GO:0006163; GO:0046872; GO:1902560		AFGGGADFVMLGGMLAGHEESGGTIVEENGEK	0.77228	0	0	0	0	0	0	0	0	0	0	0	0	0	0	0	0	0	13.1324
A6T4T3	A6T4T3	GLUQ_KLEP7	Glutamyl-Q tRNA(Asp) synthetase (Glu-Q-RSs) (EC 6.1.1.-)	gluQ KPN78578_01430 KPN_00144	Klebsiella pneumoniae subsp. pneumoniae (strain ATCC 700721 / MGH 78578)	glutamyl-tRNA aminoacylation [GO:0006424]; tRNA modification [GO:0006400]		aminoacyl-tRNA ligase activity [GO:0004812]; ATP binding [GO:0005524]; zinc ion binding [GO:0008270]; glutamyl-tRNA aminoacylation [GO:0006424]; tRNA modification [GO:0006400]	aminoacyl-tRNA ligase activity [GO:0004812]; ATP binding [GO:0005524]; zinc ion binding [GO:0008270]	GO:0004812; GO:0005524; GO:0006400; GO:0006424; GO:0008270		ANQGIWRVR	0.99024	0	0	0	0	0	0	0	0	0	0	0	15.4094	0	0	0	0	0	0
A6T4W3	A6T4W3	MTNN_KLEP7	5'-methylthioadenosine/S-adenosylhomocysteine nucleosidase (MTA/SAH nucleosidase) (MTAN) (EC 3.2.2.9) (5'-deoxyadenosine nucleosidase) (DOA nucleosidase) (dAdo nucleosidase) (5'-methylthioadenosine nucleosidase) (MTA nucleosidase) (S-adenosylhomocysteine nucleosidase) (AdoHcy nucleosidase) (SAH nucleosidase) (SRH nucleosidase)	mtnN KPN78578_01730 KPN_00174	Klebsiella pneumoniae subsp. pneumoniae (strain ATCC 700721 / MGH 78578)	L-methionine salvage from methylthioadenosine [GO:0019509]; L-methionine salvage from S-adenosylmethionine [GO:0019284]; purine deoxyribonucleoside catabolic process [GO:0046124]	cytoplasm [GO:0005737]	cytoplasm [GO:0005737]; adenosylhomocysteine nucleosidase activity [GO:0008782]; methylthioadenosine nucleosidase activity [GO:0008930]; L-methionine salvage from methylthioadenosine [GO:0019509]; L-methionine salvage from S-adenosylmethionine [GO:0019284]; purine deoxyribonucleoside catabolic process [GO:0046124]	adenosylhomocysteine nucleosidase activity [GO:0008782]; methylthioadenosine nucleosidase activity [GO:0008930]	GO:0005737; GO:0008782; GO:0008930; GO:0019284; GO:0019509; GO:0046124	PATHWAY: Amino-acid biosynthesis; L-methionine biosynthesis via salvage pathway; S-methyl-5-thio-alpha-D-ribose 1-phosphate from S-methyl-5'-thioadenosine (hydrolase route): step 1/2. {ECO:0000255|HAMAP-Rule:MF_01684}.	CQPDVIINTGSAGGLASTLKVGDIVVSDEAR	0.98698	0	0	0	12.1145	12.3392	0	0	0	0	0	0	0	0	0	0	0	0	0
A6T4W4	A6T4W4	DGTP_KLEP7	Deoxyguanosinetriphosphate triphosphohydrolase (dGTP triphosphohydrolase) (dGTPase) (EC 3.1.5.1)	dgt KPN78578_01740 KPN_00175	Klebsiella pneumoniae subsp. pneumoniae (strain ATCC 700721 / MGH 78578)	dGTP catabolic process [GO:0006203]		dGTPase activity [GO:0008832]; magnesium ion binding [GO:0000287]; dGTP catabolic process [GO:0006203]	dGTPase activity [GO:0008832]; magnesium ion binding [GO:0000287]	GO:0000287; GO:0006203; GO:0008832		KPGYYLAEEEYVARLRK	0.99018	0	0	0	0	0	0	15.8748	17.6294	16.9663	12.6054	0	0	0	0	0	14.2391	0	14.7806
A6T4X3	A6T4X3	PYRH_KLEP7	Uridylate kinase (UK) (EC 2.7.4.22) (Uridine monophosphate kinase) (UMP kinase) (UMPK)	pyrH KPN78578_01830 KPN_00184	Klebsiella pneumoniae subsp. pneumoniae (strain ATCC 700721 / MGH 78578)	'de novo' CTP biosynthetic process [GO:0044210]; phosphorylation [GO:0016310]	cytoplasm [GO:0005737]	cytoplasm [GO:0005737]; ATP binding [GO:0005524]; UMP kinase activity [GO:0033862]; 'de novo' CTP biosynthetic process [GO:0044210]; phosphorylation [GO:0016310]	ATP binding [GO:0005524]; UMP kinase activity [GO:0033862]	GO:0005524; GO:0005737; GO:0016310; GO:0033862; GO:0044210	PATHWAY: Pyrimidine metabolism; CTP biosynthesis via de novo pathway; UDP from UMP (UMPK route): step 1/1. {ECO:0000255|HAMAP-Rule:MF_01220}.	GAGLAKAGMNR	0.99775	0	17.6913	0	20.6209	18.8188	12.5591	15.1384	15.9672	16.0962	13.1319	17.8448	0	0	13.6574	0	0	0	17.4357
A6T4Y4	A6T4Y4	LPXB_KLEP7	Lipid-A-disaccharide synthase (EC 2.4.1.182)	lpxB KPN78578_01940 KPN_00195	Klebsiella pneumoniae subsp. pneumoniae (strain ATCC 700721 / MGH 78578)	lipid A biosynthetic process [GO:0009245]		lipid-A-disaccharide synthase activity [GO:0008915]; lipid A biosynthetic process [GO:0009245]	lipid-A-disaccharide synthase activity [GO:0008915]	GO:0008915; GO:0009245	PATHWAY: Glycolipid biosynthesis; lipid IV(A) biosynthesis; lipid IV(A) from (3R)-3-hydroxytetradecanoyl-[acyl-carrier-protein] and UDP-N-acetyl-alpha-D-glucosamine: step 5/6. {ECO:0000255|HAMAP-Rule:MF_00392}.	AETAPDMIVHMLDGQAR	0.98977	0	12.717	12.1579	0	0	13.6715	0	0	12.5824	0	0	11.4092	0	0	0	0	0	0
A6T4Z7	A6T4Z7	SYP_KLEP7	Proline--tRNA ligase (EC 6.1.1.15) (Prolyl-tRNA synthetase) (ProRS)	proS KPN78578_02070 KPN_00208	Klebsiella pneumoniae subsp. pneumoniae (strain ATCC 700721 / MGH 78578)	prolyl-tRNA aminoacylation [GO:0006433]	cytoplasm [GO:0005737]	cytoplasm [GO:0005737]; aminoacyl-tRNA editing activity [GO:0002161]; ATP binding [GO:0005524]; proline-tRNA ligase activity [GO:0004827]; prolyl-tRNA aminoacylation [GO:0006433]	aminoacyl-tRNA editing activity [GO:0002161]; ATP binding [GO:0005524]; proline-tRNA ligase activity [GO:0004827]	GO:0002161; GO:0004827; GO:0005524; GO:0005737; GO:0006433		AVEDSASPLVALLVRGDHELNEVKAEK	0.99767	13.7153	17.2234	15.2187	0	0	0	13.6085	13.6559	13.3614	0	0	0	0	12.3836	0	0	12.5624	11.8654
A6T521	A6T521	NQRA_KLEP7	Na(+)-translocating NADH-quinone reductase subunit A (Na(+)-NQR subunit A) (Na(+)-translocating NQR subunit A) (EC 7.2.1.1) (NQR complex subunit A) (NQR-1 subunit A)	nqrA KPN78578_02310 KPN_00239	Klebsiella pneumoniae subsp. pneumoniae (strain ATCC 700721 / MGH 78578)	sodium ion transport [GO:0006814]		oxidoreductase activity, acting on NAD(P)H, quinone or similar compound as acceptor [GO:0016655]; sodium ion transport [GO:0006814]	oxidoreductase activity, acting on NAD(P)H, quinone or similar compound as acceptor [GO:0016655]	GO:0006814; GO:0016655		RFHFSTDTNGGER	0.98695	0	0	0	0	0	0	0	0	0	0	0	11.582	0	0	0	0	0	0
A6T526	A6T526	NQRF_KLEP7	Na(+)-translocating NADH-quinone reductase subunit F (Na(+)-NQR subunit F) (Na(+)-translocating NQR subunit F) (EC 7.2.1.1) (NQR complex subunit F) (NQR-1 subunit F)	nqrF KPN78578_02360 KPN_00244	Klebsiella pneumoniae subsp. pneumoniae (strain ATCC 700721 / MGH 78578)	sodium ion transport [GO:0006814]	integral component of membrane [GO:0016021]; plasma membrane [GO:0005886]	integral component of membrane [GO:0016021]; plasma membrane [GO:0005886]; 2 iron, 2 sulfur cluster binding [GO:0051537]; electron transfer activity [GO:0009055]; flavin adenine dinucleotide binding [GO:0050660]; metal ion binding [GO:0046872]; oxidoreductase activity, acting on NAD(P)H, quinone or similar compound as acceptor [GO:0016655]; sodium ion transport [GO:0006814]	2 iron, 2 sulfur cluster binding [GO:0051537]; electron transfer activity [GO:0009055]; flavin adenine dinucleotide binding [GO:0050660]; metal ion binding [GO:0046872]; oxidoreductase activity, acting on NAD(P)H, quinone or similar compound as acceptor [GO:0016655]	GO:0005886; GO:0006814; GO:0009055; GO:0016021; GO:0016655; GO:0046872; GO:0050660; GO:0051537		AYSMANYPEEKGIIMLNVR	0.97368	0	0	0	14.7804	16.2313	14.7748	0	13.0496	14.2193	14.1875	11.6347	0	13.7883	0	13.8103	0	0	13.5542
A6T541	A6T541	Y251_KLEP7	UPF0386 protein KPN78578_02510	KPN78578_02510 KPN_00259	Klebsiella pneumoniae subsp. pneumoniae (strain ATCC 700721 / MGH 78578)							DTSGRITAVECYTR	0.98692	0	0	0	0	12.8665	15.5245	0	0	0	0	0	0	0	0	0	0	0	0
A6T573	A6T573	ECPB_KLEP7	Probable fimbrial chaperone EcpB	ecpB matC KPN78578_02830 KPN_00292	Klebsiella pneumoniae subsp. pneumoniae (strain ATCC 700721 / MGH 78578)							ECKENYYLMPGK	0.97617	13.3708	0	0	11.0582	0	0	0	11.431	0	11.7925	0	0	12.7357	0	14.6534	0	0	0
A6T5B1	A6T5B1	Y321_KLEP7	UPF0178 protein KPN78578_03210	KPN78578_03210 KPN_00330	Klebsiella pneumoniae subsp. pneumoniae (strain ATCC 700721 / MGH 78578)							YSEASIRERLTMR	0.89683	0	0	11.7738	0	0	0	12.196	0	15.6786	0	0	0	0	0	0	0	0	0
A6T5D6	A6T5D6	ACPH_KLEP7	Acyl carrier protein phosphodiesterase (ACP phosphodiesterase) (EC 3.1.4.14)	acpH KPN78578_03460 KPN_00355	Klebsiella pneumoniae subsp. pneumoniae (strain ATCC 700721 / MGH 78578)	fatty acid biosynthetic process [GO:0006633]		[acyl-carrier-protein] phosphodiesterase activity [GO:0008770]; fatty acid biosynthetic process [GO:0006633]	[acyl-carrier-protein] phosphodiesterase activity [GO:0008770]	GO:0006633; GO:0008770		EWFRPQTRR	1.0022	0	0	0	0	0	0	0	0	0	0	0	0	0	0	0	13.1789	14.6062	14.8876
A6T5E9	A6T5E9	NUSB_KLEP7	Transcription antitermination protein NusB (Antitermination factor NusB)	nusB KPN78578_03590 KPN_00368	Klebsiella pneumoniae subsp. pneumoniae (strain ATCC 700721 / MGH 78578)	DNA-templated transcription, termination [GO:0006353]; regulation of transcription, DNA-templated [GO:0006355]; transcription antitermination [GO:0031564]		RNA binding [GO:0003723]; DNA-templated transcription, termination [GO:0006353]; regulation of transcription, DNA-templated [GO:0006355]; transcription antitermination [GO:0031564]	RNA binding [GO:0003723]	GO:0003723; GO:0006353; GO:0006355; GO:0031564		FVNGVLDKAAPVIRPHK	0.98148	0	0	0	0	0	0	0	0	0	12.1047	0	0	0	0	11.9197	0	0	0
A6T5G0	A6T5G0	Y370_KLEP7	UPF0234 protein KPN78578_03700	KPN78578_03700 KPN_00379	Klebsiella pneumoniae subsp. pneumoniae (strain ATCC 700721 / MGH 78578)							GGDLGQPFQFKNFRD	0.97698	0	0	11.7055	13.7119	13.2361	0	13.2534	13.5597	13.9488	0	0	0	13.0988	13.0877	13.684	14.9547	14.5675	14.5207
A6T5H1	A6T5H1	CYOE_KLEP7	Protoheme IX farnesyltransferase (EC 2.5.1.141) (Heme B farnesyltransferase) (Heme O synthase)	cyoE KPN78578_03810 KPN_00390	Klebsiella pneumoniae subsp. pneumoniae (strain ATCC 700721 / MGH 78578)	heme O biosynthetic process [GO:0048034]	integral component of membrane [GO:0016021]; plasma membrane [GO:0005886]	integral component of membrane [GO:0016021]; plasma membrane [GO:0005886]; protoheme IX farnesyltransferase activity [GO:0008495]; heme O biosynthetic process [GO:0048034]	protoheme IX farnesyltransferase activity [GO:0008495]	GO:0005886; GO:0008495; GO:0016021; GO:0048034	PATHWAY: Porphyrin-containing compound metabolism; heme O biosynthesis; heme O from protoheme: step 1/1. {ECO:0000255|HAMAP-Rule:MF_00154}.	DIDRKMER	0.98963	13.345	0	13.374	13.7593	0	14.0752	0	0	0	0	0	0	13.401	0	0	12.9384	13.7861	0
A6T5H9	A6T5H9	TIG_KLEP7	Trigger factor (TF) (EC 5.2.1.8) (PPIase)	tig KPN78578_03890 KPN_00398	Klebsiella pneumoniae subsp. pneumoniae (strain ATCC 700721 / MGH 78578)	cell cycle [GO:0007049]; cell division [GO:0051301]; protein folding [GO:0006457]; protein transport [GO:0015031]	cytoplasm [GO:0005737]	cytoplasm [GO:0005737]; peptidyl-prolyl cis-trans isomerase activity [GO:0003755]; cell cycle [GO:0007049]; cell division [GO:0051301]; protein folding [GO:0006457]; protein transport [GO:0015031]	peptidyl-prolyl cis-trans isomerase activity [GO:0003755]	GO:0003755; GO:0005737; GO:0006457; GO:0007049; GO:0015031; GO:0051301		ELFEEQAK	0.98523	13.196	14.1415	14.2421	0	14.9249	0	11.8193	0	0	0	14.7791	0	12.4316	0	0	14.2742	12.3152	0
A6T5N6	A6T5N6	HTPG_KLEP7	Chaperone protein HtpG (Heat shock protein HtpG) (High temperature protein G)	htpG KPN78578_04460 KPN_00455	Klebsiella pneumoniae subsp. pneumoniae (strain ATCC 700721 / MGH 78578)	protein folding [GO:0006457]	cytoplasm [GO:0005737]	cytoplasm [GO:0005737]; ATP binding [GO:0005524]; ATP hydrolysis activity [GO:0016887]; unfolded protein binding [GO:0051082]; protein folding [GO:0006457]	ATP binding [GO:0005524]; ATP hydrolysis activity [GO:0016887]; unfolded protein binding [GO:0051082]	GO:0005524; GO:0005737; GO:0006457; GO:0016887; GO:0051082		DNRTLTIADNGIGMNR	0.97308	0	0	0	0	12.1511	14.4482	0	0	0	14.0057	14.8408	14.1444	0	12.8774	0	13.4243	0	0
A6T644	A6T644	ENTH_KLEP7	Proofreading thioesterase EntH (EC 3.1.2.-) (Enterobactin synthase component H)	entH KPN78578_06040 KPN_00615	Klebsiella pneumoniae subsp. pneumoniae (strain ATCC 700721 / MGH 78578)	enterobactin biosynthetic process [GO:0009239]	cytoplasm [GO:0005737]	cytoplasm [GO:0005737]; thiolester hydrolase activity [GO:0016790]; enterobactin biosynthetic process [GO:0009239]	thiolester hydrolase activity [GO:0016790]	GO:0005737; GO:0009239; GO:0016790	PATHWAY: Siderophore biosynthesis; enterobactin biosynthesis.	LGTAVLG	1	13.6086	13.745	0	0	0	0	0	0	0	12.404	0	0	0	0	0	0	0	0
A6T655	A6T655	MTNK_KLEP7	Methylthioribose kinase (MTR kinase) (EC 2.7.1.100)	mtnK KPN78578_06150 KPN_00626	Klebsiella pneumoniae subsp. pneumoniae (strain ATCC 700721 / MGH 78578)	L-methionine salvage from methylthioadenosine [GO:0019509]; L-methionine salvage from S-adenosylmethionine [GO:0019284]; phosphorylation [GO:0016310]		ATP binding [GO:0005524]; S-methyl-5-thioribose kinase activity [GO:0046522]; L-methionine salvage from methylthioadenosine [GO:0019509]; L-methionine salvage from S-adenosylmethionine [GO:0019284]; phosphorylation [GO:0016310]	ATP binding [GO:0005524]; S-methyl-5-thioribose kinase activity [GO:0046522]	GO:0005524; GO:0016310; GO:0019284; GO:0019509; GO:0046522	PATHWAY: Amino-acid biosynthesis; L-methionine biosynthesis via salvage pathway; S-methyl-5-thio-alpha-D-ribose 1-phosphate from S-methyl-5'-thioadenosine (hydrolase route): step 2/2. {ECO:0000255|HAMAP-Rule:MF_01683}.	HAITLGRALIVLAER	0.98774	0	0	0	0	11.3264	0	0	0	0	0	0	0	0	0	0	0	0	14.7908
A6T684	A6T684	PAGP_KLEP7	Lipid A palmitoyltransferase PagP (EC 2.3.1.251) (Lipid A acylation protein)	pagP crcA KPN78578_06440 KPN_00655	Klebsiella pneumoniae subsp. pneumoniae (strain ATCC 700721 / MGH 78578)	lipid A biosynthetic process [GO:0009245]	cell outer membrane [GO:0009279]	cell outer membrane [GO:0009279]; O-palmitoyltransferase activity [GO:0016416]; lipid A biosynthetic process [GO:0009245]	O-palmitoyltransferase activity [GO:0016416]	GO:0009245; GO:0009279; GO:0016416		FAYDKEKTDK	0.98832	0	0	0	0	0	0	0	0	0	0	0	0	0	0	0	13.9878	14.6903	13.9511
A6T688	A6T688	TATE_KLEP7	Probable Sec-independent protein translocase protein TatE	tatE KPN78578_06480 KPN_00659	Klebsiella pneumoniae subsp. pneumoniae (strain ATCC 700721 / MGH 78578)	protein transport by the Tat complex [GO:0043953]	integral component of plasma membrane [GO:0005887]; TAT protein transport complex [GO:0033281]	integral component of plasma membrane [GO:0005887]; TAT protein transport complex [GO:0033281]; protein transmembrane transporter activity [GO:0008320]; protein transport by the Tat complex [GO:0043953]	protein transmembrane transporter activity [GO:0008320]	GO:0005887; GO:0008320; GO:0033281; GO:0043953		MGEISITKLLVVAALIILVFGTK	0.26087	0	0	13.5732	0	0	0	11.4477	0	0	0	0	0	0	0	0	0	0	0
[truncated: 191 more rows]

## Sheet: Table S3
Table S3. Lists of protein IDs found in each part of the venn diagram of control, colistin (CST), vancomycin (VAN), and colistin plus vancomycin (CST + VAN).
[truncated: 103 more rows]

[truncated: 2 more sheets: Table S4, Table S5]
